# Supplementary material for: Pediatric Sleep Apnea: The Overnight Electroencephalogram as a Phenotypic Biomarker
Source: Front Neurosci. 2021 Nov 3;15:644697. doi: 10.3389/fnins.2021.644697 (PMC8595944; doi:10.3389/fnins.2021.644697)
Supplement: Supplementary file 2 [file Table_1.xlsx]

## Sheet: RP no OSAS median
														RP delta 1 (0.1-2 Hz)								RP delta 2 (2-4 Hz)								RP theta (4-8 Hz)								RP alpha (8-13 Hz)								RP sigma (10-116 Hz)
		AHI	Arousals Resp	Arousals Esp	Nadir SpO2	WASO	SleepEff	DAS	PPVT3	EVT	NEPSY DesCop	NEPSY PhPro	NEPSY Tow	C3	C4	O1	O2	T3	T4	F3	F4	C3	C4	O1	O2	T3	T4	F3	F4	C3	C4	O1	O2	T3	T4	F3	F4	C3	C4	O1	O2	T3	T4	F3	F4	C3	C4	O1	O2
	AHI	1	0.392485	0.15497	-0.269458	-0.123005	0.0603322	0.120973	0.0651792	0.00822061	-0.0229289	0.0990832	0.0971717	0.145538	0.117119	0.13251	0.16083	0.176301	0.128536	0.151114	0.17334	-0.15639	-0.142387	-0.164213	-0.212883	-0.186365	-0.171758	-0.218465	-0.228587	-0.126387	-0.10076	-0.0908245	-0.144178	-0.162445	-0.121182	-0.117939	-0.136534	-0.0519258	-0.0213881	-0.0901977	-0.088062	-0.12102	-0.0734952	0.0443896	0.0429879	-0.0102385	0.0423179	-0.0505448	-0.00378722
	Arousals Resp	0.392485	1	0.0222004	-0.201802	-0.03773	0.0589232	0.0602665	0.0454325	-0.00396857	0.0438661	0.122914	0.0912311	0.129241	0.130286	0.144608	0.169817	0.193342	0.165984	0.226407	0.233716	-0.056146	-0.0526061	-0.0549901	-0.0552463	-0.0841337	-0.068091	-0.148931	-0.141681	-0.136158	-0.115327	-0.143057	-0.168033	-0.178744	-0.163637	-0.205352	-0.215086	-0.202231	-0.133524	-0.187657	-0.210482	-0.225468	-0.216986	-0.224346	-0.214463	-0.147176	-0.0752004	-0.134711	-0.151083
	Arousals Esp	0.15497	0.0222004	1	-0.143577	-0.145533	0.118195	-0.0560553	-0.0422369	-0.055523	-0.0787268	-0.0390713	-0.0420683	0.0572784	0.0641745	0.114065	0.109079	-0.0419412	-0.0355434	-0.036011	-0.04221	-0.20546	-0.201802	-0.192334	-0.2016	-0.0998927	-0.118763	-0.0948218	-0.104086	0.103087	0.0803596	-0.0112929	-0.0345558	0.124313	0.116999	0.157076	0.154687	0.0367393	0.0260758	0.0293878	0.0203509	0.0528267	0.0842419	0.0959732	0.116629	-0.0236921	-0.0449657	-0.0061977	0.0118545
	Nadir SpO2	-0.269458	-0.201802	-0.143577	1	0.0646182	0.00633385	0.130235	0.1282	0.16394	0.0766662	0.103816	-0.0428934	-0.134255	-0.102994	-0.110255	-0.133037	-0.122162	-0.127287	-0.0730647	-0.0560925	0.0949951	0.110395	0.0809544	0.0929508	0.117005	0.147972	0.108823	0.0733418	0.0791326	0.0625973	0.106615	0.122585	0.0972352	0.0927825	0.0442951	0.0273606	0.0743401	0.0288137	0.0828621	0.118428	0.0904537	0.0234627	-0.0130852	-0.0351421	0.087415	0.0340224	0.0866007	0.112263
	WASO	-0.123005	-0.03773	-0.145533	0.0646182	1	-0.895455	0.0208159	0.113271	0.0686109	0.177712	0.0848335	-0.0975918	-0.225035	-0.207057	-0.27886	-0.286082	-0.176474	-0.159328	-0.1016	-0.117903	0.178171	0.170942	0.177587	0.195301	0.176318	0.133809	0.145106	0.163235	0.158839	0.164724	0.248724	0.25798	0.14608	0.130798	0.067485	0.0603106	0.284338	0.240106	0.399336	0.41223	0.279643	0.264391	0.0716888	0.0728812	0.0963798	0.0706712	0.196021	0.197375
	SleepEff	0.0603322	0.0589232	0.118195	0.00633385	-0.895455	1	-0.015094	-0.092983	-0.045561	-0.171918	-0.0212576	0.0912211	0.153729	0.134836	0.22903	0.233696	0.126105	0.110794	0.0782941	0.107191	-0.115774	-0.110593	-0.128056	-0.132399	-0.120121	-0.0739768	-0.108034	-0.137681	-0.0710738	-0.0870115	-0.192348	-0.192981	-0.0852553	-0.0584485	-0.032601	-0.0411784	-0.255783	-0.201909	-0.38399	-0.40576	-0.261936	-0.250314	-0.109188	-0.105813	-0.0664447	-0.0203826	-0.180153	-0.187985
	DAS	0.120973	0.0602665	-0.0560553	0.130235	0.0208159	-0.015094	1	0.702351	0.706942	0.473499	0.541151	0.410521	-0.146804	-0.122429	-0.0864898	-0.113274	-0.0901486	-0.0879966	0.0535762	0.0273085	0.220168	0.204362	0.154055	0.111182	0.151119	0.103603	0.00253231	0.0101052	0.0548514	0.0488667	0.0895446	0.111116	0.0510328	0.047595	-0.0350612	-0.025714	0.122049	0.122704	0.0865398	0.104317	0.12756	0.130244	0.092714	0.111249	0.198407	0.173501	0.15075	0.200895
	PPVT3	0.0651792	0.0454325	-0.0422369	0.1282	0.113271	-0.092983	0.702351	1	0.753031	0.333994	0.467472	0.251001	-0.107725	-0.0879831	-0.0562395	-0.0803329	-0.0537162	-0.0756774	-0.00360235	0.00410916	0.163316	0.157708	0.119282	0.0611975	0.104578	0.100865	0.0342434	0.0278988	0.0123875	0.0182757	0.016804	0.0362272	0.0100991	0.0006202	0.0053355	-0.0184297	0.154332	0.128806	0.118763	0.14513	0.151669	0.176393	0.14687	0.135768	0.174207	0.135592	0.175914	0.199949
	EVT	0.00822061	-0.00396857	-0.055523	0.16394	0.0686109	-0.045561	0.706942	0.753031	1	0.360686	0.534625	0.333684	-0.134804	-0.106421	-0.0594504	-0.102217	-0.101978	-0.0624955	0.0302483	0.0100014	0.15074	0.142293	0.0852468	0.0681694	0.0864337	0.0378637	-0.0208008	-0.0373587	0.0448102	0.0250572	0.0639472	0.0980031	0.0729649	0.0299174	-0.0032764	-0.0183637	0.152652	0.146215	0.152672	0.158232	0.162389	0.136322	0.139376	0.157043	0.178834	0.162615	0.169745	0.201446
	NEPSY DesCop	-0.0229289	0.0438661	-0.0787268	0.0766662	0.177712	-0.171918	0.473499	0.333994	0.360686	1	0.336819	0.313287	-0.159578	-0.151027	-0.134129	-0.149205	-0.0940468	-0.101695	0.00871415	0.0127475	0.175456	0.155859	0.183065	0.179937	0.137566	0.127396	0.0465335	0.0334649	0.0720653	0.0853049	0.107349	0.122313	0.0469182	0.0864165	-0.047445	-0.0675548	0.157216	0.172692	0.081445	0.104529	0.108661	0.122954	0.0928982	0.0953782	0.198024	0.182354	0.143019	0.175662
	NEPSY PhPro	0.0990832	0.122914	-0.0390713	0.103816	0.0848335	-0.0212576	0.541151	0.467472	0.534625	0.336819	1	0.374039	-0.0798731	-0.0354084	-0.0205778	-0.0472146	-0.0372009	-0.0427698	0.105349	0.0954593	0.077664	0.0519431	0.022212	0.0111874	0.0510561	0.0152978	-0.0677003	-0.082296	0.0166992	0.0212481	0.021687	0.0393579	0.0380645	0.0160839	-0.0792202	-0.0849755	0.110754	0.103717	0.0734409	0.0927047	0.0661373	0.0984114	0.0754397	0.0813801	0.113744	0.110334	0.0932257	0.117471
	NEPSY Tow	0.0971717	0.0912311	-0.0420683	-0.0428934	-0.0975918	0.0912211	0.410521	0.251001	0.333684	0.313287	0.374039	1	0.0641743	0.0701161	0.0746979	0.0607883	0.096171	0.103019	0.11936	0.0940091	0.0595641	0.0478724	0.0123964	-0.00281698	-0.0177916	0.00285427	-0.0280114	-0.0245028	-0.0997345	-0.0780686	-0.0706788	-0.0498331	-0.0670396	-0.0596275	-0.0968876	-0.113081	-0.0328467	0.0078819	-0.0448495	-0.0463442	-0.0303099	-0.0715697	0.0238073	0.0301205	0.033366	0.0578504	-0.0378675	0.0162981
RP delta 1 (0.1-2 Hz)	C3	0.145538	0.129241	0.0572784	-0.134255	-0.225035	0.153729	-0.146804	-0.107725	-0.134804	-0.159578	-0.0798731	0.0641743	1	0.9228	0.854989	0.850183	0.85136	0.868784	0.7527	0.71889	-0.793706	-0.749228	-0.725665	-0.717415	-0.760138	-0.725515	-0.69498	-0.673997	-0.833198	-0.826659	-0.830658	-0.81426	-0.767837	-0.782301	-0.65688	-0.620047	-0.678867	-0.679371	-0.632475	-0.627401	-0.642821	-0.676434	-0.493437	-0.475602	-0.565933	-0.56493	-0.63142	-0.633918
	C4	0.117119	0.130286	0.0641745	-0.102994	-0.207057	0.134836	-0.122429	-0.0879831	-0.106421	-0.151027	-0.0354084	0.0701161	0.9228	1	0.854115	0.860326	0.868309	0.872907	0.750558	0.712373	-0.782351	-0.799933	-0.735584	-0.725177	-0.772082	-0.729678	-0.703385	-0.688424	-0.79836	-0.850469	-0.825715	-0.817884	-0.778024	-0.787714	-0.664957	-0.62535	-0.614298	-0.681001	-0.620336	-0.618631	-0.625636	-0.636105	-0.462571	-0.445558	-0.478874	-0.555271	-0.614421	-0.63467
	O1	0.13251	0.144608	0.114065	-0.110255	-0.27886	0.22903	-0.0864898	-0.0562395	-0.0594504	-0.134129	-0.0205778	0.0746979	0.854989	0.854115	1	0.948857	0.826255	0.859495	0.758216	0.748577	-0.725694	-0.69665	-0.810966	-0.758288	-0.734776	-0.717912	-0.72198	-0.725893	-0.737464	-0.775823	-0.901267	-0.867779	-0.731251	-0.753917	-0.662815	-0.630401	-0.594165	-0.625862	-0.712953	-0.690941	-0.650088	-0.684027	-0.467464	-0.455525	-0.437604	-0.465356	-0.717744	-0.683979
	O2	0.16083	0.169817	0.109079	-0.133037	-0.286082	0.233696	-0.113274	-0.0803329	-0.102217	-0.149205	-0.0472146	0.0607883	0.850183	0.860326	0.948857	1	0.837976	0.852107	0.755425	0.741109	-0.728207	-0.708591	-0.783525	-0.767212	-0.734936	-0.698547	-0.712933	-0.711378	-0.721004	-0.76229	-0.878015	-0.893664	-0.737074	-0.746355	-0.652653	-0.623094	-0.617689	-0.657325	-0.704429	-0.718341	-0.673973	-0.704065	-0.47418	-0.462063	-0.462956	-0.496139	-0.697524	-0.710412
	T3	0.176301	0.193342	-0.0419412	-0.122162	-0.176474	0.126105	-0.0901486	-0.0537162	-0.101978	-0.0940468	-0.0372009	0.096171	0.85136	0.868309	0.826255	0.837976	1	0.903395	0.766298	0.753637	-0.701606	-0.711112	-0.70979	-0.703965	-0.801789	-0.715198	-0.715451	-0.71838	-0.772369	-0.790894	-0.826388	-0.822541	-0.875329	-0.830347	-0.695442	-0.678548	-0.584019	-0.620092	-0.584808	-0.582441	-0.683459	-0.641866	-0.464476	-0.45497	-0.449715	-0.483889	-0.583313	-0.612897
	T4	0.128536	0.165984	-0.0355434	-0.127287	-0.159328	0.110794	-0.0879966	-0.0756774	-0.0624955	-0.101695	-0.0427698	0.103019	0.868784	0.872907	0.859495	0.852107	0.903395	1	0.783724	0.766508	-0.72706	-0.705117	-0.763784	-0.730467	-0.784873	-0.786732	-0.742947	-0.737759	-0.78228	-0.813247	-0.829595	-0.815005	-0.808597	-0.860321	-0.704584	-0.68316	-0.566183	-0.601113	-0.585441	-0.587774	-0.620628	-0.670747	-0.471018	-0.466899	-0.441268	-0.47869	-0.617866	-0.63073
	F3	0.151114	0.226407	-0.036011	-0.0730647	-0.1016	0.0782941	0.0535762	-0.00360235	0.0302483	0.00871415	0.105349	0.11936	0.7527	0.750558	0.758216	0.755425	0.766298	0.783724	1	0.912043	-0.60412	-0.589612	-0.646948	-0.619793	-0.66621	-0.663066	-0.826528	-0.791214	-0.699311	-0.728439	-0.762652	-0.760265	-0.718127	-0.729463	-0.842233	-0.778444	-0.59839	-0.585146	-0.566863	-0.569683	-0.630754	-0.649652	-0.612762	-0.572004	-0.43309	-0.42812	-0.554026	-0.574979
	F4	0.17334	0.233716	-0.04221	-0.0560925	-0.117903	0.107191	0.0273085	0.00410916	0.0100014	0.0127475	0.0954593	0.0940091	0.71889	0.712373	0.748577	0.741109	0.753637	0.766508	0.912043	1	-0.567688	-0.548231	-0.622408	-0.595564	-0.628706	-0.594659	-0.753944	-0.789498	-0.689828	-0.720082	-0.747875	-0.755836	-0.72878	-0.730271	-0.808522	-0.831245	-0.573249	-0.550638	-0.573493	-0.575148	-0.632221	-0.643564	-0.597237	-0.621234	-0.409072	-0.394874	-0.56392	-0.559426
RP delta 2 (2-4 Hz)	C3	-0.15639	-0.056146	-0.20546	0.0949951	0.178171	-0.115774	0.220168	0.163316	0.15074	0.175456	0.077664	0.0595641	-0.793706	-0.782351	-0.725694	-0.728207	-0.701606	-0.72706	-0.60412	-0.567688	1	0.926577	0.83504	0.843898	0.856232	0.853567	0.756825	0.756129	0.647529	0.643224	0.648515	0.649153	0.600726	0.613656	0.478024	0.43402	0.408751	0.441122	0.440018	0.444456	0.488941	0.4811	0.297266	0.280921	0.352513	0.382162	0.452655	0.472302
	C4	-0.142387	-0.0526061	-0.201802	0.110395	0.170942	-0.110593	0.204362	0.157708	0.142293	0.155859	0.0519431	0.0478724	-0.749228	-0.799933	-0.69665	-0.708591	-0.711112	-0.705117	-0.589612	-0.548231	0.926577	1	0.807012	0.817661	0.852218	0.821505	0.73427	0.734375	0.602331	0.636552	0.621843	0.630516	0.60871	0.600333	0.453258	0.406256	0.390575	0.438298	0.43027	0.443747	0.476281	0.449041	0.299736	0.285874	0.322639	0.369143	0.431194	0.474138
	O1	-0.164213	-0.0549901	-0.192334	0.0809544	0.177587	-0.128056	0.154055	0.119282	0.0852468	0.183065	0.022212	0.0123964	-0.725665	-0.735584	-0.810966	-0.783525	-0.70979	-0.763784	-0.646948	-0.622408	0.83504	0.807012	1	0.930544	0.833048	0.848907	0.800544	0.805155	0.624479	0.641201	0.721836	0.705514	0.615075	0.650974	0.534051	0.496415	0.378235	0.41127	0.416799	0.414453	0.459337	0.479384	0.295504	0.288172	0.323772	0.355568	0.480523	0.467943
	O2	-0.212883	-0.0552463	-0.2016	0.0929508	0.195301	-0.132399	0.111182	0.0611975	0.0681694	0.179937	0.0111874	-0.00281698	-0.717415	-0.725177	-0.758288	-0.767212	-0.703965	-0.730467	-0.619793	-0.595564	0.843898	0.817661	0.930544	1	0.857239	0.85015	0.800423	0.796491	0.624966	0.628457	0.681673	0.69917	0.61245	0.637251	0.511338	0.469225	0.366846	0.403089	0.385564	0.381819	0.433247	0.44676	0.271594	0.266387	0.322027	0.362875	0.440498	0.435874
	T3	-0.186365	-0.0841337	-0.0998927	0.117005	0.176318	-0.120121	0.151119	0.104578	0.0864337	0.137566	0.0510561	-0.0177916	-0.760138	-0.772082	-0.734776	-0.734936	-0.801789	-0.784873	-0.66621	-0.628706	0.856232	0.852218	0.833048	0.857239	1	0.910618	0.830195	0.819568	0.665675	0.670045	0.685276	0.700869	0.679632	0.675342	0.545926	0.506847	0.40956	0.433078	0.419586	0.417883	0.493136	0.478264	0.319966	0.303609	0.362987	0.385634	0.489053	0.505837
	T4	-0.171758	-0.068091	-0.118763	0.147972	0.133809	-0.0739768	0.103603	0.100865	0.0378637	0.127396	0.0152978	0.00285427	-0.725515	-0.729678	-0.717912	-0.698547	-0.715198	-0.786732	-0.663066	-0.594659	0.853567	0.821505	0.848907	0.85015	0.910618	1	0.850047	0.824026	0.627959	0.644416	0.643706	0.641811	0.595871	0.648719	0.537344	0.482032	0.358743	0.398371	0.388028	0.3819	0.453451	0.458664	0.28716	0.252779	0.306785	0.354367	0.465074	0.461929
	F3	-0.218465	-0.148931	-0.0948218	0.108823	0.145106	-0.108034	0.00253231	0.0342434	-0.0208008	0.0465335	-0.0677003	-0.0280114	-0.69498	-0.703385	-0.72198	-0.712933	-0.715451	-0.742947	-0.826528	-0.753944	0.756825	0.73427	0.800544	0.800423	0.830195	0.850047	1	0.939771	0.638784	0.658681	0.673108	0.680095	0.638978	0.658466	0.690649	0.621644	0.424061	0.43965	0.435121	0.435398	0.51394	0.513938	0.385288	0.343535	0.299016	0.320455	0.449191	0.468038
	F4	-0.228587	-0.141681	-0.104086	0.0733418	0.163235	-0.137681	0.0101052	0.0278988	-0.0373587	0.0334649	-0.082296	-0.0245028	-0.673997	-0.688424	-0.725893	-0.711378	-0.71838	-0.737759	-0.791214	-0.789498	0.756129	0.734375	0.805155	0.796491	0.819568	0.824026	0.939771	1	0.618296	0.644644	0.662466	0.671548	0.642227	0.644936	0.651013	0.63627	0.407085	0.42782	0.443346	0.439484	0.530393	0.511147	0.375512	0.365171	0.291894	0.312129	0.459081	0.459644
RP theta (4-8 Hz)	C3	-0.126387	-0.136158	0.103087	0.0791326	0.158839	-0.0710738	0.0548514	0.0123875	0.0448102	0.0720653	0.0166992	-0.0997345	-0.833198	-0.79836	-0.737464	-0.721004	-0.772369	-0.78228	-0.699311	-0.689828	0.647529	0.602331	0.624479	0.624966	0.665675	0.627959	0.638784	0.618296	1	0.931111	0.82312	0.807397	0.855339	0.872432	0.791236	0.77188	0.461981	0.471517	0.471649	0.45835	0.460587	0.486118	0.323156	0.329191	0.328932	0.349711	0.447067	0.427336
	C4	-0.10076	-0.115327	0.0803596	0.0625973	0.164724	-0.0870115	0.0488667	0.0182757	0.0250572	0.0853049	0.0212481	-0.0780686	-0.826659	-0.850469	-0.775823	-0.76229	-0.790894	-0.813247	-0.728439	-0.720082	0.643224	0.636552	0.641201	0.628457	0.670045	0.644416	0.658681	0.644644	0.931111	1	0.839138	0.825462	0.858311	0.879986	0.800023	0.783226	0.466781	0.50713	0.515807	0.507298	0.485328	0.516634	0.345544	0.349316	0.297822	0.35681	0.484587	0.477165
	O1	-0.0908245	-0.143057	-0.0112929	0.106615	0.248724	-0.192348	0.0895446	0.016804	0.0639472	0.107349	0.021687	-0.0706788	-0.830658	-0.825715	-0.901267	-0.878015	-0.826388	-0.829595	-0.762652	-0.747875	0.648515	0.621843	0.721836	0.681673	0.685276	0.643706	0.673108	0.662466	0.82312	0.839138	1	0.942542	0.822069	0.839444	0.764773	0.73027	0.571689	0.599267	0.634211	0.614987	0.579416	0.601951	0.447051	0.439049	0.415271	0.449881	0.608957	0.597073
	O2	-0.144178	-0.168033	-0.0345558	0.122585	0.25798	-0.192981	0.111116	0.0362272	0.0980031	0.122313	0.0393579	-0.0498331	-0.81426	-0.817884	-0.867779	-0.893664	-0.822541	-0.815005	-0.760265	-0.755836	0.649153	0.630516	0.705514	0.69917	0.700869	0.641811	0.680095	0.671548	0.807397	0.825462	0.942542	1	0.816733	0.823858	0.752924	0.723018	0.565504	0.595325	0.605169	0.609473	0.570592	0.593242	0.431269	0.426862	0.418731	0.455486	0.586007	0.593702
	T3	-0.162445	-0.178744	0.124313	0.0972352	0.14608	-0.0852553	0.0510328	0.0100991	0.0729649	0.0469182	0.0380645	-0.0670396	-0.767837	-0.778024	-0.731251	-0.737074	-0.875329	-0.808597	-0.718127	-0.72878	0.600726	0.60871	0.615075	0.61245	0.679632	0.595871	0.638978	0.642227	0.855339	0.858311	0.822069	0.816733	1	0.913325	0.798531	0.793231	0.468293	0.479003	0.487023	0.485423	0.534341	0.499288	0.362778	0.374725	0.303989	0.324646	0.427972	0.448303
	T4	-0.121182	-0.163637	0.116999	0.0927825	0.130798	-0.0584485	0.047595	0.0006202	0.0299174	0.0864165	0.0160839	-0.0596275	-0.782301	-0.787714	-0.753917	-0.746355	-0.830347	-0.860321	-0.729463	-0.730271	0.613656	0.600333	0.650974	0.637251	0.675342	0.648719	0.658466	0.644936	0.872432	0.879986	0.839444	0.823858	0.913325	1	0.801828	0.78776	0.455045	0.48444	0.483357	0.4808	0.477706	0.516948	0.377069	0.389824	0.297837	0.340371	0.441556	0.453037
	F3	-0.117939	-0.205352	0.157076	0.0442951	0.067485	-0.032601	-0.0350612	0.0053355	-0.0032764	-0.047445	-0.0792202	-0.0968876	-0.65688	-0.664957	-0.662815	-0.652653	-0.695442	-0.704584	-0.842233	-0.808522	0.478024	0.453258	0.534051	0.511338	0.545926	0.537344	0.690649	0.651013	0.791236	0.800023	0.764773	0.752924	0.798531	0.801828	1	0.932145	0.442047	0.453215	0.484877	0.479088	0.488252	0.497867	0.434112	0.42446	0.236596	0.259043	0.409822	0.412363
	F4	-0.136534	-0.215086	0.154687	0.0273606	0.0603106	-0.0411784	-0.025714	-0.0184297	-0.0183637	-0.0675548	-0.0849755	-0.113081	-0.620047	-0.62535	-0.630401	-0.623094	-0.678548	-0.68316	-0.778444	-0.831245	0.43402	0.406256	0.496415	0.469225	0.506847	0.482032	0.621644	0.63627	0.77188	0.783226	0.73027	0.723018	0.793231	0.78776	0.932145	1	0.422675	0.423505	0.476972	0.474573	0.492862	0.488638	0.417508	0.449053	0.222868	0.236802	0.402372	0.389257
RP alpha (8-13 Hz)	C3	-0.0519258	-0.202231	0.0367393	0.0743401	0.284338	-0.255783	0.122049	0.154332	0.152652	0.157216	0.110754	-0.0328467	-0.678867	-0.614298	-0.594165	-0.617689	-0.584019	-0.566183	-0.59839	-0.573249	0.408751	0.390575	0.378235	0.366846	0.40956	0.358743	0.424061	0.407085	0.461981	0.466781	0.571689	0.565504	0.468293	0.455045	0.442047	0.422675	1	0.890305	0.717435	0.719715	0.76536	0.798736	0.762622	0.735052	0.819238	0.744532	0.666734	0.692323
	C4	-0.0213881	-0.133524	0.0260758	0.0288137	0.240106	-0.201909	0.122704	0.128806	0.146215	0.172692	0.103717	0.0078819	-0.679371	-0.681001	-0.625862	-0.657325	-0.620092	-0.601113	-0.585146	-0.550638	0.441122	0.438298	0.41127	0.403089	0.433078	0.398371	0.43965	0.42782	0.471517	0.50713	0.599267	0.595325	0.479003	0.48444	0.453215	0.423505	0.890305	1	0.737971	0.731115	0.776982	0.784701	0.696568	0.668892	0.726399	0.807226	0.67285	0.707624
	O1	-0.0901977	-0.187657	0.0293878	0.0828621	0.399336	-0.38399	0.0865398	0.118763	0.152672	0.081445	0.0734409	-0.0448495	-0.632475	-0.620336	-0.712953	-0.704429	-0.584808	-0.585441	-0.566863	-0.573493	0.440018	0.43027	0.416799	0.385564	0.419586	0.388028	0.435121	0.443346	0.471649	0.515807	0.634211	0.605169	0.487023	0.483357	0.484877	0.476972	0.717435	0.737971	1	0.948895	0.757334	0.798579	0.587526	0.584301	0.444574	0.450283	0.762336	0.74478
	O2	-0.088062	-0.210482	0.0203509	0.118428	0.41223	-0.40576	0.104317	0.14513	0.158232	0.104529	0.0927047	-0.0463442	-0.627401	-0.618631	-0.690941	-0.718341	-0.582441	-0.587774	-0.569683	-0.575148	0.444456	0.443747	0.414453	0.381819	0.417883	0.3819	0.435398	0.439484	0.45835	0.507298	0.614987	0.609473	0.485423	0.4808	0.479088	0.474573	0.719715	0.731115	0.948895	1	0.768713	0.806677	0.585107	0.584092	0.445949	0.440095	0.72508	0.756763
	T3	-0.12102	-0.225468	0.0528267	0.0904537	0.279643	-0.261936	0.12756	0.151669	0.162389	0.108661	0.0661373	-0.0303099	-0.642821	-0.625636	-0.650088	-0.673973	-0.683459	-0.620628	-0.630754	-0.632221	0.488941	0.476281	0.459337	0.433247	0.493136	0.453451	0.51394	0.530393	0.460587	0.485328	0.579416	0.570592	0.534341	0.477706	0.488252	0.492862	0.76536	0.776982	0.757334	0.768713	1	0.864561	0.674413	0.654123	0.568738	0.576002	0.687362	0.723296
	T4	-0.0734952	-0.216986	0.0842419	0.0234627	0.264391	-0.250314	0.130244	0.176393	0.136322	0.122954	0.0984114	-0.0715697	-0.676434	-0.636105	-0.684027	-0.704065	-0.641866	-0.670747	-0.649652	-0.643564	0.4811	0.449041	0.479384	0.44676	0.478264	0.458664	0.513938	0.511147	0.486118	0.516634	0.601951	0.593242	0.499288	0.516948	0.497867	0.488638	0.798736	0.784701	0.798579	0.806677	0.864561	1	0.719331	0.710589	0.61071	0.601409	0.753428	0.781064
	F3	0.0443896	-0.224346	0.0959732	-0.0130852	0.0716888	-0.109188	0.092714	0.14687	0.139376	0.0928982	0.0754397	0.0238073	-0.493437	-0.462571	-0.467464	-0.47418	-0.464476	-0.471018	-0.612762	-0.597237	0.297266	0.299736	0.295504	0.271594	0.319966	0.28716	0.385288	0.375512	0.323156	0.345544	0.447051	0.431269	0.362778	0.377069	0.434112	0.417508	0.762622	0.696568	0.587526	0.585107	0.674413	0.719331	1	0.941575	0.691459	0.632871	0.61666	0.653822
	F4	0.0429879	-0.214463	0.116629	-0.0351421	0.0728812	-0.105813	0.111249	0.135768	0.157043	0.0953782	0.0813801	0.0301205	-0.475602	-0.445558	-0.455525	-0.462063	-0.45497	-0.466899	-0.572004	-0.621234	0.280921	0.285874	0.288172	0.266387	0.303609	0.252779	0.343535	0.365171	0.329191	0.349316	0.439049	0.426862	0.374725	0.389824	0.42446	0.449053	0.735052	0.668892	0.584301	0.584092	0.654123	0.710589	0.941575	1	0.672752	0.610669	0.610886	0.636587
RP sigma (10-16 Hz)	C3	-0.0102385	-0.147176	-0.0236921	0.087415	0.0963798	-0.0664447	0.198407	0.174207	0.178834	0.198024	0.113744	0.033366	-0.565933	-0.478874	-0.437604	-0.462956	-0.449715	-0.441268	-0.43309	-0.409072	0.352513	0.322639	0.323772	0.322027	0.362987	0.306785	0.299016	0.291894	0.328932	0.297822	0.415271	0.418731	0.303989	0.297837	0.236596	0.222868	0.819238	0.726399	0.444574	0.445949	0.568738	0.61071	0.691459	0.672752	1	0.86946	0.599376	0.618743
	C4	0.0423179	-0.0752004	-0.0449657	0.0340224	0.0706712	-0.0203826	0.173501	0.135592	0.162615	0.182354	0.110334	0.0578504	-0.56493	-0.555271	-0.465356	-0.496139	-0.483889	-0.47869	-0.42812	-0.394874	0.382162	0.369143	0.355568	0.362875	0.385634	0.354367	0.320455	0.312129	0.349711	0.35681	0.449881	0.455486	0.324646	0.340371	0.259043	0.236802	0.744532	0.807226	0.450283	0.440095	0.576002	0.601409	0.632871	0.610669	0.86946	1	0.604571	0.635205
	O1	-0.0505448	-0.134711	-0.0061977	0.0866007	0.196021	-0.180153	0.15075	0.175914	0.169745	0.143019	0.0932257	-0.0378675	-0.63142	-0.614421	-0.717744	-0.697524	-0.583313	-0.617866	-0.554026	-0.56392	0.452655	0.431194	0.480523	0.440498	0.489053	0.465074	0.449191	0.459081	0.447067	0.484587	0.608957	0.586007	0.427972	0.441556	0.409822	0.402372	0.666734	0.67285	0.762336	0.72508	0.687362	0.753428	0.61666	0.610886	0.599376	0.604571	1	0.906814
	O2	-0.00378722	-0.151083	0.0118545	0.112263	0.197375	-0.187985	0.200895	0.199949	0.201446	0.175662	0.117471	0.0162981	-0.633918	-0.63467	-0.683979	-0.710412	-0.612897	-0.63073	-0.574979	-0.559426	0.472302	0.474138	0.467943	0.435874	0.505837	0.461929	0.468038	0.459644	0.427336	0.477165	0.597073	0.593702	0.448303	0.453037	0.412363	0.389257	0.692323	0.707624	0.74478	0.756763	0.723296	0.781064	0.653822	0.636587	0.618743	0.635205	0.906814	1
	T3	-0.0665051	-0.178698	0.0678193	0.0721455	0.121041	-0.124084	0.169309	0.141633	0.163444	0.146056	0.0474238	-0.0176744	-0.577169	-0.553276	-0.552416	-0.576608	-0.61685	-0.569436	-0.566961	-0.560146	0.437923	0.425497	0.436655	0.412048	0.472384	0.431602	0.456303	0.476873	0.372106	0.376172	0.489055	0.487894	0.425011	0.388358	0.371815	0.373265	0.710817	0.716373	0.558849	0.562542	0.844579	0.763239	0.687552	0.670261	0.708867	0.719092	0.709258	0.754668
	T4	-0.0211015	-0.175535	0.0894917	0.0127667	0.131798	-0.14338	0.167587	0.160819	0.139688	0.153509	0.0922598	-0.0473813	-0.613815	-0.571649	-0.591686	-0.60923	-0.592801	-0.624578	-0.575639	-0.575103	0.439452	0.411154	0.463828	0.432563	0.478287	0.446938	0.455576	0.465706	0.404718	0.416694	0.517981	0.515241	0.411784	0.427603	0.375121	0.376461	0.739187	0.71387	0.594982	0.59627	0.752985	0.853564	0.719291	0.715754	0.740574	0.736444	0.763249	0.79831
	F3	0.0832894	-0.174437	0.0706394	-0.0246889	-0.0228534	-0.0227971	0.144539	0.154296	0.170406	0.12516	0.0875175	0.0959194	-0.418219	-0.376923	-0.35581	-0.365597	-0.371976	-0.378124	-0.47445	-0.461581	0.243343	0.2386	0.236683	0.221878	0.27037	0.232719	0.283923	0.281372	0.219178	0.215913	0.331295	0.327987	0.233251	0.252042	0.265486	0.250894	0.693295	0.634521	0.425837	0.415321	0.55025	0.603636	0.881389	0.850325	0.787017	0.738936	0.596241	0.624286
	F4	0.0898925	-0.146011	0.105777	-0.0694458	-0.0436207	0.00326227	0.127722	0.0884955	0.144407	0.12725	0.100296	0.130636	-0.361827	-0.330346	-0.321408	-0.326798	-0.329461	-0.341222	-0.408427	-0.458866	0.184548	0.184214	0.19676	0.179063	0.216134	0.1669	0.22036	0.246941	0.180676	0.180663	0.296299	0.295506	0.206764	0.231425	0.223045	0.242298	0.643432	0.591368	0.397529	0.386489	0.502184	0.562768	0.814807	0.851064	0.733484	0.69019	0.566209	0.586052
RP beta 1 (13-19 Hz)	C3	-0.0996736	-0.125985	0.00294069	0.170749	0.133242	-0.105255	0.165673	0.131646	0.168625	0.195583	0.00306492	0.0452712	-0.647762	-0.583083	-0.544927	-0.550669	-0.549661	-0.554205	-0.51693	-0.49807	0.426194	0.41693	0.421491	0.385929	0.42918	0.406778	0.40243	0.39784	0.420322	0.408776	0.49076	0.481053	0.399712	0.396832	0.337229	0.307701	0.68428	0.647283	0.535858	0.541632	0.60314	0.626501	0.570266	0.548454	0.721008	0.681989	0.633548	0.674385
	C4	-0.0577939	-0.127844	-0.0377237	0.120218	0.116633	-0.0844548	0.117319	0.0645073	0.116335	0.178424	-0.0227206	0.0766738	-0.61638	-0.638134	-0.574425	-0.585588	-0.561218	-0.569385	-0.534149	-0.504606	0.436731	0.445255	0.454024	0.41813	0.443097	0.429591	0.451364	0.441198	0.422366	0.447124	0.531016	0.523142	0.411042	0.436959	0.360925	0.319317	0.618682	0.677734	0.531098	0.527061	0.557747	0.593748	0.532505	0.498482	0.619749	0.70882	0.623084	0.667199
	O1	-0.0932712	-0.0762276	-0.0583795	0.136182	0.177074	-0.181782	0.102315	0.129253	0.0858047	0.146658	0.0561625	-0.076428	-0.602858	-0.59724	-0.710543	-0.672128	-0.575516	-0.616736	-0.553501	-0.556489	0.462687	0.44803	0.522226	0.470034	0.508764	0.508183	0.497979	0.514363	0.424959	0.459583	0.566928	0.554155	0.406651	0.415433	0.387104	0.368266	0.527783	0.541298	0.633986	0.605873	0.597829	0.637769	0.489205	0.466587	0.469452	0.484813	0.855897	0.771451
	O2	-0.00933481	-0.106534	-0.0398386	0.14571	0.198898	-0.19917	0.1316	0.111369	0.0921198	0.138406	0.0617736	0.0172743	-0.617077	-0.623047	-0.678538	-0.693865	-0.607013	-0.639323	-0.559082	-0.549245	0.4946	0.50236	0.499863	0.46508	0.527592	0.496831	0.490579	0.499011	0.419624	0.460414	0.575422	0.580714	0.435938	0.440631	0.375415	0.346566	0.555629	0.576381	0.629091	0.642927	0.624703	0.672109	0.539419	0.516103	0.507153	0.530772	0.796467	0.856285
	T3	-0.127409	-0.176246	0.00505632	0.19282	0.138497	-0.130806	0.0995334	0.0717347	0.11384	0.175313	-0.00533068	-0.0300511	-0.59287	-0.60373	-0.610879	-0.622361	-0.66972	-0.632264	-0.556582	-0.538272	0.488949	0.499517	0.519334	0.493983	0.526806	0.521536	0.520155	0.533783	0.41227	0.424337	0.52098	0.524001	0.45784	0.444302	0.374857	0.353483	0.527948	0.589203	0.524958	0.525173	0.695155	0.625628	0.469508	0.446622	0.492858	0.552638	0.627486	0.666991
	T4	-0.1146	-0.168685	0.00812457	0.141661	0.18204	-0.178604	0.133087	0.0967593	0.0888063	0.185144	0.0344205	-0.0510683	-0.672542	-0.658116	-0.683605	-0.686864	-0.680573	-0.713254	-0.597792	-0.583112	0.54501	0.529685	0.572513	0.534343	0.580646	0.575683	0.542804	0.550109	0.459408	0.473163	0.571551	0.573129	0.469548	0.486818	0.394524	0.371358	0.594381	0.628356	0.596518	0.601545	0.688528	0.736267	0.52457	0.5022	0.549238	0.594056	0.71494	0.746899
	F3	-0.0357732	-0.178756	0.0641529	0.0889452	0.0208021	-0.082277	0.138109	0.143354	0.12088	0.138993	0.00698754	0.0802233	-0.510886	-0.493655	-0.509372	-0.518977	-0.510287	-0.518564	-0.585183	-0.570894	0.362455	0.37048	0.366536	0.317745	0.390189	0.381397	0.433581	0.442139	0.316905	0.339962	0.445523	0.444884	0.352877	0.365165	0.385102	0.357684	0.572498	0.572351	0.521344	0.530399	0.600235	0.62714	0.656896	0.622182	0.57753	0.585037	0.644639	0.701825
	F4	-0.0158022	-0.111781	0.0449124	0.0533734	0.0493878	-0.0880675	0.132248	0.108703	0.114718	0.153539	0.030965	0.109501	-0.491091	-0.467519	-0.502527	-0.502057	-0.468591	-0.48915	-0.523146	-0.564967	0.341318	0.335459	0.348744	0.308449	0.355857	0.339318	0.391625	0.423532	0.300285	0.317762	0.432445	0.433883	0.325504	0.342178	0.344765	0.340559	0.557628	0.560411	0.53941	0.532389	0.566878	0.621041	0.609847	0.619643	0.552488	0.556839	0.671675	0.691512
RP beta 2 (19-30 Hz)	C3	-0.0647992	-0.0728948	-0.0869158	0.177478	0.215726	-0.228828	0.198984	0.0960829	0.146008	0.209117	-0.0312069	0.0175744	-0.515182	-0.495777	-0.498663	-0.516771	-0.474043	-0.476858	-0.397637	-0.379209	0.367352	0.376505	0.381679	0.338552	0.381886	0.359159	0.324153	0.328512	0.303293	0.324043	0.419616	0.421776	0.313915	0.298882	0.250717	0.236375	0.492513	0.496986	0.488324	0.507524	0.496658	0.501616	0.376771	0.359352	0.500066	0.491795	0.566275	0.60839
	C4	-0.0785999	-0.133181	-0.153024	0.160076	0.222442	-0.212207	0.12907	0.0264485	0.0992986	0.169208	-0.0468319	0.0188884	-0.474485	-0.542666	-0.504967	-0.539051	-0.4935	-0.497323	-0.398254	-0.364266	0.385111	0.402921	0.410763	0.3857	0.400451	0.379835	0.368704	0.356179	0.329778	0.359401	0.451879	0.45582	0.348331	0.351928	0.286969	0.262183	0.421708	0.49847	0.451873	0.466796	0.44834	0.448298	0.316528	0.296319	0.378588	0.48459	0.494122	0.551834
	O1	-0.143843	-0.060071	-0.127291	0.12857	0.193387	-0.202173	0.0496842	0.0884653	0.0162883	0.102639	-0.0019611	-0.119149	-0.52805	-0.527133	-0.655318	-0.624857	-0.521986	-0.564495	-0.505048	-0.509948	0.445023	0.420872	0.508193	0.465632	0.489678	0.492618	0.489738	0.519156	0.397312	0.418188	0.506165	0.507149	0.372611	0.36202	0.360759	0.358204	0.417585	0.428718	0.535064	0.518101	0.519259	0.552829	0.370797	0.354282	0.365977	0.378714	0.745364	0.65306
	O2	-0.0451736	-0.116321	-0.113776	0.175436	0.214804	-0.223075	0.101794	0.0795504	0.0586728	0.100956	-0.00393319	-0.0218145	-0.549446	-0.56254	-0.639577	-0.669741	-0.569897	-0.598095	-0.515277	-0.492618	0.477929	0.477369	0.505233	0.484575	0.521421	0.497004	0.485975	0.498735	0.396171	0.422055	0.53986	0.554397	0.400662	0.386766	0.354415	0.333704	0.443189	0.46872	0.535984	0.557318	0.557216	0.584957	0.410154	0.38199	0.419975	0.448548	0.700692	0.748852
	T3	-0.110864	-0.14897	-0.0841012	0.181759	0.213561	-0.22603	0.0566867	-0.016484	0.0488495	0.154835	-0.0633245	-0.0623741	-0.463303	-0.514338	-0.508223	-0.532116	-0.538286	-0.511469	-0.392342	-0.391186	0.375493	0.414171	0.427845	0.427546	0.417748	0.396322	0.371321	0.387878	0.318019	0.343222	0.438083	0.448882	0.349728	0.337749	0.272241	0.277137	0.414508	0.49482	0.456928	0.455474	0.503007	0.47677	0.292556	0.2911	0.365886	0.451506	0.49031	0.517907
	T4	-0.116451	-0.13752	-0.0547406	0.159297	0.258601	-0.275951	0.110904	0.0352002	0.0630219	0.0975007	-0.0249141	-0.0820475	-0.519302	-0.531422	-0.562528	-0.573892	-0.548482	-0.561931	-0.439176	-0.43423	0.439822	0.441532	0.465932	0.442623	0.482813	0.460969	0.404525	0.421392	0.343665	0.352395	0.471527	0.473481	0.358137	0.34991	0.306774	0.306527	0.458917	0.513455	0.52489	0.5264	0.542889	0.552703	0.336465	0.331385	0.406176	0.478291	0.578491	0.597824
	F3	-0.0631054	-0.154069	-0.0186849	0.110234	0.113426	-0.168489	0.164009	0.147294	0.136061	0.155377	0.032205	0.0479793	-0.529015	-0.539131	-0.534643	-0.548494	-0.544056	-0.535224	-0.548563	-0.538365	0.441965	0.461853	0.420314	0.385221	0.474771	0.444185	0.448626	0.478938	0.359618	0.3891	0.46057	0.475651	0.391991	0.358584	0.372879	0.368585	0.503924	0.51953	0.498325	0.50943	0.565153	0.570096	0.484439	0.459252	0.477779	0.498024	0.599196	0.628473
	F4	-0.0900787	-0.076417	-0.0328594	0.0901982	0.155983	-0.187261	0.108165	0.0779388	0.107615	0.158073	0.0338984	0.0569585	-0.50058	-0.490223	-0.525616	-0.523921	-0.490794	-0.507722	-0.46735	-0.497864	0.414955	0.410786	0.404256	0.37178	0.427925	0.408837	0.38627	0.419291	0.330089	0.341356	0.443503	0.455788	0.351603	0.346331	0.298949	0.298761	0.460912	0.473865	0.482089	0.48124	0.487674	0.521137	0.400323	0.404359	0.417592	0.430336	0.596137	0.584088
RP gamma (30-70 Hz)	C3	0.0702348	-0.0899412	0.186149	0.00721257	0.0687917	-0.185563	0.100804	0.0716427	0.0626927	0.0618271	-0.0788284	-0.0345636	-0.127098	-0.114809	-0.150568	-0.164297	-0.148215	-0.17846	-0.183985	-0.205036	-0.0251079	-0.00588681	0.0172659	-0.0253373	0.0331555	0.024342	0.0647447	0.086461	0.019964	0.0321077	0.106139	0.104484	0.0509989	0.0550347	0.138823	0.148753	0.22785	0.209415	0.272252	0.287935	0.238147	0.276711	0.266941	0.285309	0.233328	0.193089	0.341347	0.386202
	C4	0.0333932	-0.122386	0.143763	0.0024034	0.058584	-0.166535	-0.00665845	-0.0122354	-0.0174699	-0.0242247	-0.114053	-0.0523855	-0.0716214	-0.127629	-0.140265	-0.146364	-0.124992	-0.171894	-0.180042	-0.189327	-0.0216827	-0.00159003	0.0328818	-0.0109821	0.0281354	0.0418795	0.100301	0.108389	0.0405296	0.0503105	0.11302	0.102914	0.0548207	0.0833939	0.165455	0.169953	0.135779	0.154238	0.231399	0.232124	0.144691	0.200549	0.180981	0.201133	0.0932603	0.128904	0.268441	0.299123
	O1	0.0340003	-0.0899198	0.140418	-0.049803	0.0265133	-0.13086	-0.0364896	-0.00791492	-0.0679479	-0.00735049	-0.0605275	-0.106415	-0.16574	-0.166868	-0.283188	-0.25943	-0.217402	-0.260455	-0.292404	-0.344065	0.0546011	0.044504	0.123598	0.0851207	0.127854	0.13257	0.203265	0.247094	0.152171	0.15517	0.207239	0.217674	0.1567	0.155056	0.261759	0.285924	0.197516	0.177219	0.285444	0.273316	0.268443	0.308317	0.269701	0.289588	0.160273	0.143915	0.479224	0.41958
	O2	0.114746	-0.13322	0.16733	0.00106943	0.0113498	-0.115877	0.0116297	0.00560603	-0.0452618	-0.0116203	-0.0482753	-0.0502854	-0.153476	-0.175653	-0.243768	-0.271912	-0.233624	-0.269813	-0.282972	-0.302055	0.0625438	0.0768314	0.10781	0.0821499	0.131709	0.124427	0.185384	0.214962	0.107334	0.125787	0.207745	0.223876	0.150292	0.153143	0.235992	0.239377	0.201181	0.193068	0.260176	0.286639	0.27466	0.322011	0.288859	0.291152	0.177596	0.172452	0.405863	0.46133
	T3	0.0522709	-0.152783	0.250249	-0.0175087	0.11469	-0.229248	-0.0105507	-0.000818484	-0.0155823	0.0416247	-0.04165	-0.0740533	-0.0836584	-0.113491	-0.145549	-0.153994	-0.173461	-0.17714	-0.169065	-0.199497	-0.0229164	0.013513	0.0177232	0.00176684	0.0239297	0.0176837	0.060004	0.0884755	0.044221	0.0467602	0.131237	0.121457	0.0957361	0.0927548	0.166553	0.187341	0.218982	0.228367	0.284306	0.286154	0.237753	0.242368	0.230745	0.258067	0.145644	0.147883	0.255249	0.287134
	T4	0.0727473	-0.134684	0.264648	-0.084212	0.105813	-0.243937	0.0577535	0.0280186	-0.01494	-0.016876	-0.0381469	-0.0695334	-0.0840798	-0.0921461	-0.141424	-0.142246	-0.161372	-0.19748	-0.162718	-0.192151	-0.00819678	0.0177639	0.0423223	0.0008956	0.0589653	0.0477471	0.0679718	0.0919967	0.0100645	0.0195963	0.103516	0.0888689	0.0726597	0.0823389	0.145392	0.170835	0.214652	0.20189	0.275931	0.284426	0.234751	0.261297	0.24717	0.277625	0.155889	0.135754	0.260087	0.296168
	F3	0.0398046	-0.0988326	0.221839	-0.04488	-0.00290435	-0.114434	0.124369	0.134418	0.0737993	0.0579077	0.0924819	0.0453331	-0.234111	-0.234293	-0.209623	-0.232378	-0.244004	-0.2609	-0.302934	-0.319713	0.126159	0.146781	0.0827585	0.0464831	0.156532	0.141483	0.165908	0.20684	0.12504	0.14878	0.179204	0.199951	0.155198	0.139033	0.219787	0.235818	0.327036	0.31289	0.310474	0.324893	0.319012	0.36731	0.366988	0.371537	0.317189	0.296103	0.370776	0.415042
	F4	0.00115422	-0.0747134	0.165478	-0.045697	0.0397328	-0.153874	0.110049	0.0834231	0.0833523	0.0804527	0.0621352	0.0658622	-0.209106	-0.197241	-0.199761	-0.212373	-0.206367	-0.241867	-0.233844	-0.27537	0.124581	0.133028	0.0979553	0.0621456	0.146306	0.130502	0.128174	0.162914	0.110011	0.112124	0.1713	0.195868	0.141812	0.145383	0.160944	0.173337	0.273772	0.252464	0.26362	0.279357	0.242308	0.286479	0.270301	0.296802	0.249979	0.213735	0.330019	0.346386
[truncated: 28 more columns]

## Sheet: RP mild OSAS median
														RP delta 1 (0.1-2 Hz)								RP delta 2 (2-4 Hz)								RP theta (4-8 Hz)								RP alpha (8-13 Hz)								RP sigma (10-116 Hz)
		AHI	Arousals Resp	Arousals Esp	Nadir SpO2	WASO	SleepEff	DAS	PPVT3	EVT	NEPSY DesCop	NEPSY PhPro	NEPSY Tow	C3	C4	O1	O2	T3	T4	F3	F4	C3	C4	O1	O2	T3	T4	F3	F4	C3	C4	O1	O2	T3	T4	F3	F4	C3	C4	O1	O2	T3	T4	F3	F4	C3	C4	O1	O2
	AHI	1	0.399096	0.169467	-0.268449	0.0867627	-0.0955461	0.0552236	0.223729	0.227929	0.0531195	0.106503	-0.00175858	0.109476	0.128133	0.172287	0.182654	0.0342607	0.0212979	0.0510512	0.00681746	-0.0928143	-0.141322	-0.108103	-0.143292	-0.0392759	-0.00661632	-0.0718444	-0.0556064	-0.0381188	-0.0494339	-0.136482	-0.134136	0.0104931	0.0422954	0.0070553	0.0555852	-0.119766	-0.100987	-0.194258	-0.195546	-0.112955	-0.0919057	-0.0232356	0.0289721	-0.134553	-0.129905	-0.180764	-0.16712
	Arousals Resp	0.399096	1	-0.113571	-0.152606	0.0619547	-0.0716873	-0.166378	0.0858485	-0.0358535	-0.105973	-0.0958344	-0.143202	0.0571227	0.074207	0.121555	0.104607	0.0796483	0.0871524	0.111475	0.0885536	-0.0286672	-0.0596727	-0.0887679	-0.0746591	-0.0813665	-0.0809644	-0.114684	-0.106881	-0.0298899	-0.00875023	-0.0712688	-0.0475404	-0.0868926	-0.066087	-0.0738432	-0.0545554	-0.140896	-0.141106	-0.20853	-0.204958	-0.236562	-0.227103	-0.172235	-0.174961	-0.0356471	-0.0696115	-0.138734	-0.138213
	Arousals Esp	0.169467	-0.113571	1	-0.0418844	0.0557978	-0.183666	0.125104	0.196768	0.128903	-0.0579853	0.195965	0.0825432	0.162808	0.205615	0.171418	0.152488	0.156651	0.13502	0.0213846	0.0196157	-0.28602	-0.307127	-0.260866	-0.23885	-0.218599	-0.223754	-0.187793	-0.162244	-0.121923	-0.148912	-0.169541	-0.144055	-0.132613	-0.118301	0.0116124	0.015323	0.14609	0.0588195	0.110517	0.0926574	0.0299306	0.0616703	0.222119	0.230568	0.0505475	0.0130942	0.119588	0.124521
	Nadir SpO2	-0.268449	-0.152606	-0.0418844	1	-0.0757056	0.0833982	0.0199972	0.0566353	0.113447	0.016643	0.0241214	0.094059	-0.0610557	-0.0470165	-0.107603	-0.0746246	-0.0119178	-0.0427144	-0.0475261	-0.0233743	0.0332669	0.0120238	0.0916235	0.0736163	0.0425686	0.0418596	0.0377953	0.031679	0.0428668	-0.0215682	0.0916502	0.0379825	-0.0315331	-0.0308587	0.0635255	0.0164331	0.0266337	0.0231668	0.0509314	0.0460408	0.0341578	0.0703794	-0.0323567	-0.0496957	-0.0448264	-0.00362709	-0.0513694	-0.025967
	WASO	0.0867627	0.0619547	0.0557978	-0.0757056	1	-0.8013	0.0302108	0.00507309	0.0680336	0.0207201	0.0770746	-0.126456	-0.0192384	0.00119267	0.003498	0.00162901	0.0739122	0.0808436	0.0810125	0.0774808	-0.0577008	-0.0656242	-0.107689	-0.14002	-0.150501	-0.144341	-0.175426	-0.177123	-0.0526346	-0.0589419	-0.0488026	-0.0461566	-0.131954	-0.123533	-0.112309	-0.142267	0.167187	0.174951	0.27172	0.252766	0.022027	0.0554461	0.0652638	0.0813509	0.101191	0.117105	0.0800707	0.058679
	SleepEff	-0.0955461	-0.0716873	-0.183666	0.0833982	-0.8013	1	-0.0206185	-0.0480523	-0.0868173	0.102337	-0.0769455	0.0491946	-0.0670215	-0.0962777	-0.0651397	-0.0569163	-0.101204	-0.0995067	-0.0357232	-0.0332698	0.160926	0.159371	0.180787	0.198703	0.187431	0.177368	0.165611	0.164887	0.147909	0.152796	0.115985	0.107919	0.183732	0.167908	0.080549	0.11489	-0.145857	-0.14185	-0.235009	-0.212626	0.00785503	-0.0131973	-0.0978636	-0.0961166	-0.0610305	-0.0764311	-0.0607171	-0.0267496
	DAS	0.0552236	-0.166378	0.125104	0.0199972	0.0302108	-0.0206185	1	0.679682	0.702445	0.642053	0.589779	0.368139	0.0643811	0.0584662	0.104183	0.103097	0.10807	0.0504593	0.0722704	0.055193	-0.0502233	-0.0335635	-0.0363391	-0.0414075	-0.0639965	-0.0115781	-0.0396839	-0.0371959	-0.037176	0.0256531	-0.0709793	-0.0981277	-0.0435088	-0.0197472	-0.0464089	-0.0494282	-0.144923	-0.114441	-0.130836	-0.0938493	-0.10918	-0.0959123	-0.0337252	-0.0266659	-0.0660853	-0.0760686	-0.0250694	-0.00297574
	PPVT3	0.223729	0.0858485	0.196768	0.0566353	0.00507309	-0.0480523	0.679682	1	0.706703	0.342511	0.577738	0.267165	0.172198	0.1958	0.261628	0.242506	0.226472	0.146485	0.140016	0.138237	-0.203267	-0.226957	-0.240075	-0.229873	-0.229298	-0.145421	-0.16582	-0.175234	-0.0974126	-0.0859626	-0.191278	-0.195728	-0.129411	-0.0917896	-0.0608843	-0.0828397	-0.11446	-0.114323	-0.214016	-0.171003	-0.150669	-0.114038	0.0256848	0.0131201	-0.0710611	-0.0951465	-0.127195	-0.0712936
	EVT	0.227929	-0.0358535	0.128903	0.113447	0.0680336	-0.0868173	0.702445	0.706703	1	0.467072	0.62202	0.3593	0.183991	0.206749	0.23956	0.23597	0.215932	0.136028	0.156613	0.161608	-0.180038	-0.198475	-0.174155	-0.189683	-0.188656	-0.122339	-0.13305	-0.14136	-0.0762365	-0.0791727	-0.152237	-0.178318	-0.110905	-0.0711166	-0.0681492	-0.0936288	-0.280695	-0.249613	-0.264363	-0.227796	-0.225722	-0.188033	-0.11093	-0.119659	-0.214119	-0.215325	-0.180223	-0.154196
	NEPSY DesCop	0.0531195	-0.105973	-0.0579853	0.016643	0.0207201	0.102337	0.642053	0.342511	0.467072	1	0.488907	0.34799	0.0261656	0.0451846	0.038264	0.0506754	0.0133407	-0.00324098	0.0834924	0.0361165	-0.0175433	-0.0307627	0.0152021	-0.0109628	-0.0201949	0.0152963	-0.0312396	-0.00376421	-0.0214899	0.0219428	-0.0147433	-0.0469595	0.000943857	0.0282369	-0.0764779	-0.0142541	-0.164634	-0.148196	-0.0840926	-0.0871244	-0.075352	-0.0584216	-0.160848	-0.0951064	-0.104008	-0.131469	-0.0150876	-0.0150185
	NEPSY PhPro	0.106503	-0.0958344	0.195965	0.0241214	0.0770746	-0.0769455	0.589779	0.577738	0.62202	0.488907	1	0.21968	0.144222	0.188265	0.193445	0.154437	0.169714	0.125738	0.129158	0.107207	-0.180627	-0.216841	-0.187236	-0.161763	-0.158971	-0.124771	-0.09912	-0.0993472	-0.0703181	-0.0818193	-0.13687	-0.109544	-0.105143	-0.09263	-0.0643909	-0.0527911	-0.182984	-0.207318	-0.134387	-0.107998	-0.176906	-0.119111	-0.200611	-0.156329	-0.121305	-0.169807	-0.115088	-0.0602838
	NEPSY Tow	-0.00175858	-0.143202	0.0825432	0.094059	-0.126456	0.0491946	0.368139	0.267165	0.3593	0.34799	0.21968	1	0.146017	0.165858	0.165302	0.157256	0.0833341	0.111088	0.0755759	0.0839621	-0.0623214	-0.0471736	-0.0348298	-0.0321509	0.0165079	0.00936121	-0.00897	0.000339007	-0.151148	-0.156929	-0.203841	-0.190704	-0.142745	-0.179997	-0.0961509	-0.110771	-0.2398	-0.212512	-0.173845	-0.165993	-0.0860733	-0.136172	-0.0707951	-0.0641272	-0.194463	-0.19805	-0.107216	-0.109664
RP delta 1 (0.1-2 Hz)	C3	0.109476	0.0571227	0.162808	-0.0610557	-0.0192384	-0.0670215	0.0643811	0.172198	0.183991	0.0261656	0.144222	0.146017	1	0.950369	0.922338	0.895923	0.876918	0.888874	0.812051	0.836697	-0.840258	-0.820853	-0.815777	-0.800086	-0.750929	-0.765071	-0.739758	-0.736874	-0.860981	-0.850713	-0.852922	-0.838673	-0.801513	-0.790007	-0.737874	-0.757053	-0.600697	-0.609719	-0.579104	-0.577169	-0.664398	-0.637597	-0.529233	-0.534652	-0.555111	-0.560393	-0.63446	-0.647154
	C4	0.128133	0.074207	0.205615	-0.0470165	0.00119267	-0.0962777	0.0584662	0.1958	0.206749	0.0451846	0.188265	0.165858	0.950369	1	0.919881	0.903367	0.864039	0.872028	0.791697	0.820453	-0.815143	-0.837276	-0.805566	-0.797028	-0.728511	-0.744465	-0.716429	-0.717723	-0.830078	-0.878573	-0.853147	-0.847833	-0.797171	-0.779554	-0.715649	-0.728242	-0.610993	-0.657693	-0.608493	-0.623288	-0.691261	-0.651361	-0.550681	-0.552562	-0.552375	-0.605365	-0.632118	-0.650355
	O1	0.172287	0.121555	0.171418	-0.107603	0.003498	-0.0651397	0.104183	0.261628	0.23956	0.038264	0.193445	0.165302	0.922338	0.919881	1	0.955385	0.851868	0.880977	0.801038	0.829235	-0.7853	-0.788939	-0.841743	-0.824864	-0.728854	-0.753427	-0.7341	-0.738326	-0.800938	-0.807611	-0.899309	-0.888889	-0.765383	-0.77375	-0.737266	-0.743417	-0.590969	-0.613072	-0.641972	-0.639706	-0.676104	-0.648987	-0.521594	-0.523393	-0.512083	-0.549946	-0.668662	-0.668031
	O2	0.182654	0.104607	0.152488	-0.0746246	0.00162901	-0.0569163	0.103097	0.242506	0.23597	0.0506754	0.154437	0.157256	0.895923	0.903367	0.955385	1	0.85091	0.866777	0.791879	0.819579	-0.782497	-0.781792	-0.820559	-0.849237	-0.73711	-0.752703	-0.733828	-0.740688	-0.76634	-0.77456	-0.868228	-0.913625	-0.739153	-0.73881	-0.714493	-0.713099	-0.5955	-0.622537	-0.654833	-0.682784	-0.700998	-0.673028	-0.523577	-0.522377	-0.519906	-0.566097	-0.660407	-0.700379
	T3	0.0342607	0.0796483	0.156651	-0.0119178	0.0739122	-0.101204	0.10807	0.226472	0.215932	0.0133407	0.169714	0.0833341	0.876918	0.864039	0.851868	0.85091	1	0.938951	0.858234	0.872307	-0.793586	-0.784217	-0.810128	-0.801621	-0.83772	-0.820411	-0.809397	-0.810318	-0.777318	-0.764831	-0.773245	-0.788751	-0.866037	-0.81581	-0.765988	-0.780535	-0.48336	-0.516896	-0.482079	-0.491948	-0.703869	-0.635886	-0.522335	-0.522642	-0.426456	-0.472248	-0.562635	-0.587885
	T4	0.0212979	0.0871524	0.13502	-0.0427144	0.0808436	-0.0995067	0.0504593	0.146485	0.136028	-0.00324098	0.125738	0.111088	0.888874	0.872028	0.880977	0.866777	0.938951	1	0.848551	0.885385	-0.785199	-0.760533	-0.80912	-0.790307	-0.794758	-0.830229	-0.798752	-0.809937	-0.800745	-0.790529	-0.804583	-0.801108	-0.85772	-0.871342	-0.766442	-0.799624	-0.512876	-0.542788	-0.505711	-0.512715	-0.693023	-0.671294	-0.534585	-0.553711	-0.460042	-0.500748	-0.616803	-0.636217
	F3	0.0510512	0.111475	0.0213846	-0.0475261	0.0810125	-0.0357232	0.0722704	0.140016	0.156613	0.0834924	0.129158	0.0755759	0.812051	0.791697	0.801038	0.791879	0.858234	0.848551	1	0.940068	-0.678343	-0.676137	-0.715631	-0.716238	-0.730748	-0.736972	-0.839197	-0.801061	-0.725564	-0.696188	-0.727179	-0.728735	-0.760738	-0.731697	-0.868413	-0.81293	-0.508097	-0.529099	-0.508779	-0.520202	-0.69439	-0.63068	-0.65761	-0.607881	-0.416295	-0.463874	-0.58263	-0.617908
	F4	0.00681746	0.0885536	0.0196157	-0.0233743	0.0774808	-0.0332698	0.055193	0.138237	0.161608	0.0361165	0.107207	0.0839621	0.836697	0.820453	0.829235	0.819579	0.872307	0.885385	0.940068	1	-0.671595	-0.661979	-0.715702	-0.716699	-0.708934	-0.729696	-0.799402	-0.816613	-0.753883	-0.736778	-0.755387	-0.759846	-0.78054	-0.779987	-0.844324	-0.874035	-0.560336	-0.571025	-0.548126	-0.556915	-0.706213	-0.67123	-0.619774	-0.635285	-0.44705	-0.4831	-0.610484	-0.641732
RP delta 2 (2-4 Hz)	C3	-0.0928143	-0.0286672	-0.28602	0.0332669	-0.0577008	0.160926	-0.0502233	-0.203267	-0.180038	-0.0175433	-0.180627	-0.0623214	-0.840258	-0.815143	-0.7853	-0.782497	-0.793586	-0.785199	-0.678343	-0.671595	1	0.948403	0.895969	0.899186	0.889447	0.892796	0.815902	0.811177	0.672543	0.670745	0.682456	0.700109	0.667272	0.644827	0.550055	0.536814	0.303588	0.335274	0.323702	0.338521	0.442243	0.416882	0.305414	0.283596	0.344498	0.355644	0.441409	0.453012
	C4	-0.141322	-0.0596727	-0.307127	0.0120238	-0.0656242	0.159371	-0.0335635	-0.226957	-0.198475	-0.0307627	-0.216841	-0.0471736	-0.820853	-0.837276	-0.788939	-0.781792	-0.784217	-0.760533	-0.676137	-0.661979	0.948403	1	0.893665	0.891692	0.86996	0.866971	0.797628	0.787769	0.655695	0.685692	0.680049	0.698336	0.664363	0.621284	0.550702	0.530326	0.322626	0.36817	0.349874	0.375902	0.480129	0.433422	0.351786	0.318906	0.359416	0.380478	0.447391	0.464871
	O1	-0.108103	-0.0887679	-0.260866	0.0916235	-0.107689	0.180787	-0.0363391	-0.240075	-0.174155	0.0152021	-0.187236	-0.0348298	-0.815777	-0.805566	-0.841743	-0.820559	-0.810128	-0.80912	-0.715631	-0.715702	0.895969	0.893665	1	0.954169	0.884228	0.892206	0.839075	0.842329	0.68944	0.673769	0.732611	0.737143	0.702506	0.680888	0.606823	0.602755	0.319195	0.351521	0.331599	0.346523	0.480609	0.451903	0.346422	0.327824	0.353202	0.376394	0.464123	0.47917
	O2	-0.143292	-0.0746591	-0.23885	0.0736163	-0.14002	0.198703	-0.0414075	-0.229873	-0.189683	-0.0109628	-0.161763	-0.0321509	-0.800086	-0.797028	-0.824864	-0.849237	-0.801621	-0.790307	-0.716238	-0.716699	0.899186	0.891692	0.954169	1	0.890735	0.890962	0.845809	0.853874	0.659148	0.657666	0.724097	0.763684	0.676312	0.650495	0.596054	0.58779	0.328723	0.358907	0.357939	0.387564	0.49098	0.463065	0.343052	0.321114	0.363002	0.383535	0.479449	0.511897
	T3	-0.0392759	-0.0813665	-0.218599	0.0425686	-0.150501	0.187431	-0.0639965	-0.229298	-0.188656	-0.0201949	-0.158971	0.0165079	-0.750929	-0.728511	-0.728854	-0.73711	-0.83772	-0.794758	-0.730748	-0.708934	0.889447	0.86996	0.884228	0.890735	1	0.948226	0.891758	0.885189	0.593543	0.568123	0.590692	0.625786	0.657199	0.6117	0.58127	0.552348	0.242713	0.274759	0.258734	0.283764	0.470478	0.419069	0.323087	0.296123	0.269327	0.305757	0.393346	0.42123
	T4	-0.00661632	-0.0809644	-0.223754	0.0418596	-0.144341	0.177368	-0.0115781	-0.145421	-0.122339	0.0152963	-0.124771	0.00936121	-0.765071	-0.744465	-0.753427	-0.752703	-0.820411	-0.830229	-0.736972	-0.729696	0.892796	0.866971	0.892206	0.890962	0.948226	1	0.890054	0.890061	0.626228	0.608723	0.628114	0.652413	0.677007	0.672526	0.614417	0.593346	0.268937	0.298179	0.283697	0.307562	0.479923	0.447542	0.348554	0.329579	0.280526	0.306306	0.430711	0.453663
	F3	-0.0718444	-0.114684	-0.187793	0.0377953	-0.175426	0.165611	-0.0396839	-0.16582	-0.13305	-0.0312396	-0.09912	-0.00897	-0.739758	-0.716429	-0.7341	-0.733828	-0.809397	-0.798752	-0.839197	-0.799402	0.815902	0.797628	0.839075	0.845809	0.891758	0.890054	1	0.957029	0.61733	0.576427	0.608414	0.634053	0.664838	0.634192	0.702624	0.65035	0.225712	0.249986	0.271683	0.295283	0.477095	0.422178	0.370304	0.316104	0.199255	0.235326	0.397888	0.432293
	F4	-0.0556064	-0.106881	-0.162244	0.031679	-0.177123	0.164887	-0.0371959	-0.175234	-0.14136	-0.00376421	-0.0993472	0.000339007	-0.736874	-0.717723	-0.738326	-0.740688	-0.810318	-0.809937	-0.801061	-0.816613	0.811177	0.787769	0.842329	0.853874	0.885189	0.890061	0.957029	1	0.616587	0.584392	0.611834	0.635033	0.667252	0.651979	0.678109	0.67992	0.2399	0.254767	0.279671	0.305392	0.467023	0.431478	0.33017	0.31591	0.202285	0.236695	0.404473	0.434665
RP theta (4-8 Hz)	C3	-0.0381188	-0.0298899	-0.121923	0.0428668	-0.0526346	0.147909	-0.037176	-0.0974126	-0.0762365	-0.0214899	-0.0703181	-0.151148	-0.860981	-0.830078	-0.800938	-0.76634	-0.777318	-0.800745	-0.725564	-0.753883	0.672543	0.655695	0.68944	0.659148	0.593543	0.626228	0.61733	0.616587	1	0.922468	0.865769	0.822929	0.877451	0.871666	0.800273	0.828827	0.466827	0.47508	0.443103	0.449823	0.533212	0.48896	0.44064	0.448552	0.387172	0.399328	0.469708	0.477439
	C4	-0.0494339	-0.00875023	-0.148912	-0.0215682	-0.0589419	0.152796	0.0256531	-0.0859626	-0.0791727	0.0219428	-0.0818193	-0.156929	-0.850713	-0.878573	-0.807611	-0.77456	-0.764831	-0.790529	-0.696188	-0.736778	0.670745	0.685692	0.673769	0.657666	0.568123	0.608723	0.576427	0.584392	0.922468	1	0.877054	0.838028	0.862635	0.850472	0.749569	0.780015	0.49747	0.540306	0.486002	0.500701	0.560268	0.506841	0.466632	0.482648	0.447411	0.472622	0.525842	0.522895
	O1	-0.136482	-0.0712688	-0.169541	0.0916502	-0.0488026	0.115985	-0.0709793	-0.191278	-0.152237	-0.0147433	-0.13687	-0.203841	-0.852922	-0.853147	-0.899309	-0.868228	-0.773245	-0.804583	-0.727179	-0.755387	0.682456	0.680049	0.732611	0.724097	0.590692	0.628114	0.608414	0.611834	0.865769	0.877054	1	0.944602	0.820885	0.829222	0.775263	0.786277	0.52471	0.558347	0.544579	0.546126	0.568255	0.529284	0.454471	0.447665	0.461104	0.492824	0.569198	0.556792
	O2	-0.134136	-0.0475404	-0.144055	0.0379825	-0.0461566	0.107919	-0.0981277	-0.195728	-0.178318	-0.0469595	-0.109544	-0.190704	-0.838673	-0.847833	-0.888889	-0.913625	-0.788751	-0.801108	-0.728735	-0.759846	0.700109	0.698336	0.737143	0.763684	0.625786	0.652413	0.634053	0.635033	0.822929	0.838028	0.944602	1	0.792199	0.788371	0.754673	0.758539	0.529767	0.56436	0.563885	0.594818	0.599369	0.559055	0.464393	0.457904	0.464362	0.501261	0.564105	0.598738
	T3	0.0104931	-0.0868926	-0.132613	-0.0315331	-0.131954	0.183732	-0.0435088	-0.129411	-0.110905	0.000943857	-0.105143	-0.142745	-0.801513	-0.797171	-0.765383	-0.739153	-0.866037	-0.85772	-0.760738	-0.78054	0.667272	0.664363	0.702506	0.676312	0.657199	0.677007	0.664838	0.667252	0.877451	0.862635	0.820885	0.792199	1	0.939908	0.809454	0.840712	0.410194	0.444389	0.377102	0.38018	0.596718	0.535143	0.463333	0.469353	0.346876	0.379681	0.45268	0.459157
	T4	0.0422954	-0.066087	-0.118301	-0.0308587	-0.123533	0.167908	-0.0197472	-0.0917896	-0.0711166	0.0282369	-0.09263	-0.179997	-0.790007	-0.779554	-0.77375	-0.73881	-0.81581	-0.871342	-0.731697	-0.779987	0.644827	0.621284	0.680888	0.650495	0.6117	0.672526	0.634192	0.651979	0.871666	0.850472	0.829222	0.788371	0.939908	1	0.78797	0.84503	0.435836	0.459145	0.402687	0.404599	0.570183	0.547385	0.451593	0.481338	0.372178	0.398948	0.501989	0.492216
	F3	0.0070553	-0.0738432	0.0116124	0.0635255	-0.112309	0.080549	-0.0464089	-0.0608843	-0.0681492	-0.0764779	-0.0643909	-0.0961509	-0.737874	-0.715649	-0.737266	-0.714493	-0.765988	-0.766442	-0.868413	-0.844324	0.550055	0.550702	0.606823	0.596054	0.58127	0.614417	0.702624	0.678109	0.800273	0.749569	0.775263	0.754673	0.809454	0.78797	1	0.92057	0.432613	0.450975	0.437507	0.450443	0.585892	0.50936	0.564531	0.506382	0.282305	0.31686	0.440571	0.474505
	F4	0.0555852	-0.0545554	0.015323	0.0164331	-0.142267	0.11489	-0.0494282	-0.0828397	-0.0936288	-0.0142541	-0.0527911	-0.110771	-0.757053	-0.728242	-0.743417	-0.713099	-0.780535	-0.799624	-0.81293	-0.874035	0.536814	0.530326	0.602755	0.58779	0.552348	0.593346	0.65035	0.67992	0.828827	0.780015	0.786277	0.758539	0.840712	0.84503	0.92057	1	0.485567	0.483733	0.435371	0.433573	0.593906	0.548703	0.518314	0.533581	0.338729	0.3469	0.462629	0.48798
RP alpha (8-13 Hz)	C3	-0.119766	-0.140896	0.14609	0.0266337	0.167187	-0.145857	-0.144923	-0.11446	-0.280695	-0.164634	-0.182984	-0.2398	-0.600697	-0.610993	-0.590969	-0.5955	-0.48336	-0.512876	-0.508097	-0.560336	0.303588	0.322626	0.319195	0.328723	0.242713	0.268937	0.225712	0.2399	0.466827	0.49747	0.52471	0.529767	0.410194	0.435836	0.432613	0.485567	1	0.930704	0.817952	0.793282	0.787351	0.823419	0.747058	0.797337	0.839898	0.831257	0.744663	0.775056
	C4	-0.100987	-0.141106	0.0588195	0.0231668	0.174951	-0.14185	-0.114441	-0.114323	-0.249613	-0.148196	-0.207318	-0.212512	-0.609719	-0.657693	-0.613072	-0.622537	-0.516896	-0.542788	-0.529099	-0.571025	0.335274	0.36817	0.351521	0.358907	0.274759	0.298179	0.249986	0.254767	0.47508	0.540306	0.558347	0.56436	0.444389	0.459145	0.450975	0.483733	0.930704	1	0.815571	0.807728	0.805822	0.815279	0.756843	0.789657	0.800478	0.877414	0.714875	0.753858
	O1	-0.194258	-0.20853	0.110517	0.0509314	0.27172	-0.235009	-0.130836	-0.214016	-0.264363	-0.0840926	-0.134387	-0.173845	-0.579104	-0.608493	-0.641972	-0.654833	-0.482079	-0.505711	-0.508779	-0.548126	0.323702	0.349874	0.331599	0.357939	0.258734	0.283697	0.271683	0.279671	0.443103	0.486002	0.544579	0.563885	0.377102	0.402687	0.437507	0.435371	0.817952	0.815571	1	0.951156	0.758678	0.782467	0.644497	0.676543	0.605332	0.655225	0.78264	0.78476
	O2	-0.195546	-0.204958	0.0926574	0.0460408	0.252766	-0.212626	-0.0938493	-0.171003	-0.227796	-0.0871244	-0.107998	-0.165993	-0.577169	-0.623288	-0.639706	-0.682784	-0.491948	-0.512715	-0.520202	-0.556915	0.338521	0.375902	0.346523	0.387564	0.283764	0.307562	0.295283	0.305392	0.449823	0.500701	0.546126	0.594818	0.38018	0.404599	0.450443	0.433573	0.793282	0.807728	0.951156	1	0.768672	0.777784	0.645997	0.667067	0.585546	0.652763	0.740631	0.785017
	T3	-0.112955	-0.236562	0.0299306	0.0341578	0.022027	0.00785503	-0.10918	-0.150669	-0.225722	-0.075352	-0.176906	-0.0860733	-0.664398	-0.691261	-0.676104	-0.700998	-0.703869	-0.693023	-0.69439	-0.706213	0.442243	0.480129	0.480609	0.49098	0.470478	0.479923	0.477095	0.467023	0.533212	0.560268	0.568255	0.599369	0.596718	0.570183	0.585892	0.593906	0.787351	0.805822	0.758678	0.768672	1	0.933331	0.802175	0.813839	0.653253	0.706472	0.733994	0.802658
	T4	-0.0919057	-0.227103	0.0616703	0.0703794	0.0554461	-0.0131973	-0.0959123	-0.114038	-0.188033	-0.0584216	-0.119111	-0.136172	-0.637597	-0.651361	-0.648987	-0.673028	-0.635886	-0.671294	-0.63068	-0.67123	0.416882	0.433422	0.451903	0.463065	0.419069	0.447542	0.422178	0.431478	0.48896	0.506841	0.529284	0.559055	0.535143	0.547385	0.50936	0.548703	0.823419	0.815279	0.782467	0.777784	0.933331	1	0.757411	0.808223	0.701871	0.727217	0.760566	0.829841
	F3	-0.0232356	-0.172235	0.222119	-0.0323567	0.0652638	-0.0978636	-0.0337252	0.0256848	-0.11093	-0.160848	-0.200611	-0.0707951	-0.529233	-0.550681	-0.521594	-0.523577	-0.522335	-0.534585	-0.65761	-0.619774	0.305414	0.351786	0.346422	0.343052	0.323087	0.348554	0.370304	0.33017	0.44064	0.466632	0.454471	0.464393	0.463333	0.451593	0.564531	0.518314	0.747058	0.756843	0.644497	0.645997	0.802175	0.757411	1	0.932017	0.644839	0.681603	0.678956	0.736244
	F4	0.0289721	-0.174961	0.230568	-0.0496957	0.0813509	-0.0961166	-0.0266659	0.0131201	-0.119659	-0.0951064	-0.156329	-0.0641272	-0.534652	-0.552562	-0.523393	-0.522377	-0.522642	-0.553711	-0.607881	-0.635285	0.283596	0.318906	0.327824	0.321114	0.296123	0.329579	0.316104	0.31591	0.448552	0.482648	0.447665	0.457904	0.469353	0.481338	0.506382	0.533581	0.797337	0.789657	0.676543	0.667067	0.813839	0.808223	0.932017	1	0.689852	0.711451	0.717505	0.767051
RP sigma (10-16 Hz)	C3	-0.134553	-0.0356471	0.0505475	-0.0448264	0.101191	-0.0610305	-0.0660853	-0.0710611	-0.214119	-0.104008	-0.121305	-0.194463	-0.555111	-0.552375	-0.512083	-0.519906	-0.426456	-0.460042	-0.416295	-0.44705	0.344498	0.359416	0.353202	0.363002	0.269327	0.280526	0.199255	0.202285	0.387172	0.447411	0.461104	0.464362	0.346876	0.372178	0.282305	0.338729	0.839898	0.800478	0.605332	0.585546	0.653253	0.701871	0.644839	0.689852	1	0.909478	0.714836	0.746181
	C4	-0.129905	-0.0696115	0.0130942	-0.00362709	0.117105	-0.0764311	-0.0760686	-0.0951465	-0.215325	-0.131469	-0.169807	-0.19805	-0.560393	-0.605365	-0.549946	-0.566097	-0.472248	-0.500748	-0.463874	-0.4831	0.355644	0.380478	0.376394	0.383535	0.305757	0.306306	0.235326	0.236695	0.399328	0.472622	0.492824	0.501261	0.379681	0.398948	0.31686	0.3469	0.831257	0.877414	0.655225	0.652763	0.706472	0.727217	0.681603	0.711451	0.909478	1	0.698821	0.740105
	O1	-0.180764	-0.138734	0.119588	-0.0513694	0.0800707	-0.0607171	-0.0250694	-0.127195	-0.180223	-0.0150876	-0.115088	-0.107216	-0.63446	-0.632118	-0.668662	-0.660407	-0.562635	-0.616803	-0.58263	-0.610484	0.441409	0.447391	0.464123	0.479449	0.393346	0.430711	0.397888	0.404473	0.469708	0.525842	0.569198	0.564105	0.45268	0.501989	0.440571	0.462629	0.744663	0.714875	0.78264	0.740631	0.733994	0.760566	0.678956	0.717505	0.714836	0.698821	1	0.923818
	O2	-0.16712	-0.138213	0.124521	-0.025967	0.058679	-0.0267496	-0.00297574	-0.0712936	-0.154196	-0.0150185	-0.0602838	-0.109664	-0.647154	-0.650355	-0.668031	-0.700379	-0.587885	-0.636217	-0.617908	-0.641732	0.453012	0.464871	0.47917	0.511897	0.42123	0.453663	0.432293	0.434665	0.477439	0.522895	0.556792	0.598738	0.459157	0.492216	0.474505	0.48798	0.775056	0.753858	0.78476	0.785017	0.802658	0.829841	0.736244	0.767051	0.746181	0.740105	0.923818	1
	T3	-0.0753029	-0.165194	0.074686	-0.0286298	-0.0220115	0.0342181	-0.0321522	-0.0911147	-0.153097	0.00268848	-0.118613	-0.0331972	-0.61503	-0.636435	-0.613736	-0.633258	-0.690588	-0.680656	-0.681191	-0.683222	0.425655	0.451992	0.486774	0.489456	0.489049	0.48157	0.482097	0.476466	0.473312	0.516884	0.513649	0.538917	0.570745	0.546043	0.523641	0.538191	0.701254	0.722222	0.624848	0.628793	0.896579	0.847531	0.782472	0.797465	0.695347	0.748928	0.765506	0.823286
	T4	-0.0421929	-0.128631	0.093516	-0.015287	-0.0144527	0.0287068	0.000107745	-0.0295544	-0.0955074	0.0238873	-0.0539005	-0.0558863	-0.581774	-0.589682	-0.57279	-0.589802	-0.617748	-0.653244	-0.612444	-0.638596	0.411719	0.420733	0.464442	0.464515	0.446828	0.457358	0.435832	0.445946	0.412897	0.456042	0.464072	0.48561	0.501508	0.50949	0.4408	0.48498	0.707301	0.699282	0.596983	0.588353	0.821941	0.859434	0.724087	0.774246	0.754476	0.759587	0.781605	0.840064
	F3	-0.000259772	-0.114492	0.206953	-0.0323966	0.0236242	-0.0599576	0.00558104	0.0574819	-0.0679246	-0.0936101	-0.166049	-0.0212129	-0.516383	-0.534852	-0.499592	-0.497991	-0.527068	-0.55116	-0.646485	-0.615049	0.325681	0.358904	0.370422	0.362649	0.359717	0.385204	0.384768	0.356441	0.413538	0.450392	0.429141	0.430997	0.450477	0.450269	0.513878	0.484791	0.700437	0.708914	0.555237	0.555248	0.762273	0.723871	0.938408	0.897722	0.698007	0.725629	0.694767	0.739957
	F4	0.0430546	-0.0762896	0.213319	-0.0665743	0.0558129	-0.0671811	0.0343601	0.0615	-0.0572908	-0.0378588	-0.124357	-0.0138391	-0.508208	-0.522482	-0.479129	-0.470988	-0.502998	-0.543696	-0.579388	-0.602317	0.297066	0.322165	0.349245	0.335994	0.3185	0.348178	0.319328	0.327883	0.417407	0.464036	0.409702	0.406715	0.452432	0.470328	0.44292	0.476012	0.71373	0.707082	0.555947	0.545548	0.731009	0.735902	0.868322	0.921933	0.732145	0.743626	0.722255	0.755751
RP beta 1 (13-19 Hz)	C3	-0.151481	0.067991	-0.000321219	0.0897633	0.115091	-0.0965652	-0.132212	-0.156976	-0.206654	-0.00523745	-0.080156	-0.188365	-0.558112	-0.541697	-0.53666	-0.520617	-0.411773	-0.462095	-0.412691	-0.491615	0.285197	0.280565	0.303545	0.292564	0.224271	0.235934	0.215149	0.249539	0.418948	0.453553	0.489662	0.470424	0.308167	0.364321	0.335013	0.414541	0.717472	0.674464	0.618062	0.598852	0.549239	0.599971	0.462033	0.533121	0.74421	0.700277	0.667594	0.663192
	C4	-0.120495	-0.0343081	0.00963942	0.142321	0.100689	-0.0660328	-0.0884333	-0.14395	-0.185625	-0.00828944	-0.084	-0.160706	-0.581228	-0.599777	-0.590988	-0.595353	-0.492099	-0.536098	-0.491282	-0.553814	0.312499	0.315114	0.356063	0.346612	0.28696	0.295981	0.280824	0.309118	0.438509	0.465268	0.522812	0.523533	0.367116	0.422175	0.388525	0.440904	0.76467	0.76244	0.69819	0.698911	0.678403	0.710669	0.534	0.601259	0.742982	0.787351	0.704514	0.731821
	O1	-0.156917	-0.0394324	0.0248386	-0.0381702	-0.00433794	-0.017721	-0.0633715	-0.174882	-0.185266	0.0279246	-0.131749	-0.101737	-0.60013	-0.593299	-0.643792	-0.600688	-0.561669	-0.608142	-0.564835	-0.624956	0.416022	0.40848	0.452298	0.433956	0.390685	0.412376	0.426939	0.460144	0.459483	0.502786	0.554156	0.518551	0.44664	0.507619	0.474953	0.520791	0.57556	0.548718	0.609234	0.569077	0.565558	0.58101	0.474589	0.525757	0.522492	0.528859	0.810089	0.719127
	O2	-0.147317	-0.0862535	0.0400664	0.0241551	0.0534447	-0.0489305	-0.0262766	-0.140575	-0.152409	0.034894	-0.0448637	-0.101778	-0.646846	-0.642718	-0.685886	-0.695256	-0.61356	-0.654935	-0.620716	-0.68155	0.451849	0.447424	0.499002	0.507156	0.439294	0.458132	0.477196	0.505408	0.476672	0.505867	0.573072	0.593015	0.455188	0.505593	0.505078	0.545567	0.675144	0.642566	0.696224	0.684574	0.688439	0.716692	0.568757	0.625381	0.637746	0.627498	0.825187	0.851125
	T3	-0.0607312	-0.0911246	-0.0375267	-0.00961994	-0.0480937	0.0317569	-0.0790644	-0.211727	-0.191489	0.104564	-0.13149	-0.0214774	-0.605801	-0.614522	-0.605021	-0.60505	-0.694662	-0.674142	-0.615353	-0.679625	0.418858	0.425263	0.461815	0.44987	0.486086	0.454263	0.489799	0.527548	0.445647	0.481173	0.488822	0.500992	0.524053	0.512359	0.479081	0.554619	0.571829	0.564809	0.555319	0.540101	0.714393	0.700076	0.480598	0.544896	0.516932	0.549931	0.64661	0.663267
	T4	-0.0490474	-0.0441688	-0.0405047	0.0259857	-0.0157638	0.0221515	-0.0770891	-0.17028	-0.125937	0.117491	-0.055181	-0.0192163	-0.578748	-0.578143	-0.574304	-0.57497	-0.62694	-0.648998	-0.546921	-0.622372	0.426777	0.420172	0.46121	0.448453	0.467234	0.450168	0.466936	0.510722	0.390077	0.425726	0.439002	0.454983	0.448277	0.468572	0.401823	0.488155	0.550061	0.533736	0.52363	0.502261	0.648766	0.686537	0.419497	0.497959	0.547588	0.553151	0.643033	0.663172
	F3	0.00717272	-0.109502	0.236086	-0.0299382	0.0452411	-0.144077	-0.0169536	-0.0567768	-0.0714457	0.0142535	-0.033697	-0.0128277	-0.580428	-0.563051	-0.573855	-0.568598	-0.623466	-0.63709	-0.736084	-0.766313	0.357301	0.350557	0.393133	0.392541	0.434848	0.435143	0.520656	0.535812	0.45995	0.46642	0.481027	0.480537	0.481207	0.491102	0.611837	0.628734	0.597	0.586467	0.588774	0.575292	0.67667	0.660546	0.693683	0.707988	0.495423	0.52535	0.690212	0.699066
	F4	-0.00314784	-0.113728	0.208773	-0.0674354	0.0348948	-0.100184	0.0307195	-0.0480041	-0.0458599	0.0856391	0.00694638	0.00372296	-0.573123	-0.553922	-0.559256	-0.551795	-0.596528	-0.635457	-0.652007	-0.735081	0.332106	0.313996	0.361648	0.362135	0.384202	0.395067	0.453193	0.497179	0.471261	0.487063	0.478707	0.474824	0.48367	0.5184	0.537331	0.615444	0.612761	0.595588	0.600068	0.58357	0.657204	0.672233	0.603361	0.691627	0.521842	0.538031	0.720277	0.719903
RP beta 2 (19-30 Hz)	C3	-0.159732	-0.058931	0.100134	0.0649684	0.183303	-0.128898	-0.139541	-0.17039	-0.141799	0.0832432	-0.0728545	-0.201652	-0.43465	-0.411089	-0.425136	-0.411698	-0.316165	-0.336675	-0.296939	-0.36787	0.219502	0.190691	0.197793	0.192195	0.161683	0.141538	0.157417	0.192158	0.288596	0.313078	0.356437	0.343755	0.189705	0.220256	0.227334	0.282654	0.546712	0.506242	0.563961	0.528844	0.390765	0.448891	0.349342	0.40412	0.458472	0.440972	0.57698	0.544021
	C4	-0.170659	-0.0892893	0.00420734	0.173148	0.146052	-0.052209	-0.200648	-0.248848	-0.209533	0.0400329	-0.099707	-0.242042	-0.488028	-0.482804	-0.521463	-0.52573	-0.442152	-0.44988	-0.407592	-0.442484	0.318033	0.281452	0.329346	0.319217	0.297849	0.26963	0.315665	0.317973	0.346188	0.308403	0.411392	0.425411	0.277454	0.314416	0.324319	0.339035	0.529508	0.516801	0.596823	0.567247	0.484544	0.520957	0.34007	0.361141	0.420968	0.473188	0.554675	0.552323
	O1	-0.141019	-0.0371305	0.0413294	-0.052126	-0.0691484	0.0607763	-0.064	-0.183435	-0.174693	0.0883009	-0.158566	-0.106918	-0.461408	-0.45135	-0.502018	-0.461344	-0.475127	-0.489048	-0.447084	-0.478067	0.357615	0.336687	0.381654	0.363333	0.36429	0.343399	0.398057	0.41831	0.335009	0.357363	0.395021	0.366024	0.355191	0.388128	0.358156	0.388608	0.359123	0.334828	0.395479	0.35684	0.370945	0.374683	0.306523	0.318328	0.314512	0.326981	0.593591	0.503939
	O2	-0.0708221	-0.063552	0.0559764	0.0512052	-0.00256329	0.0151243	-0.127397	-0.197687	-0.17056	0.0495853	-0.123806	-0.162187	-0.48411	-0.460491	-0.520526	-0.518223	-0.512336	-0.511644	-0.489394	-0.512433	0.361933	0.32262	0.397164	0.395669	0.385947	0.353717	0.431082	0.432427	0.336856	0.320636	0.392467	0.399871	0.340233	0.358781	0.383661	0.399148	0.436957	0.407839	0.456335	0.435332	0.467804	0.481467	0.3845	0.396741	0.379601	0.389534	0.565873	0.576569
	T3	-0.0512179	-0.0546356	-0.0443704	-0.0759743	0.0360994	0.00442237	-0.209629	-0.290135	-0.27497	0.0955428	-0.227443	-0.160878	-0.490012	-0.482946	-0.490309	-0.472263	-0.557665	-0.508308	-0.453784	-0.506304	0.348041	0.340801	0.346295	0.332952	0.387802	0.331016	0.396544	0.417774	0.374764	0.370639	0.388904	0.388185	0.396837	0.381421	0.374507	0.433206	0.400547	0.388703	0.430218	0.396865	0.442894	0.428548	0.303062	0.330631	0.28784	0.303018	0.446753	0.422182
	T4	-0.0662412	-0.0661431	-0.11466	-0.00782899	0.0778699	-0.0643429	-0.129631	-0.218369	-0.130848	0.0904147	-0.139681	-0.0982506	-0.506006	-0.496974	-0.521794	-0.496003	-0.541176	-0.539586	-0.428453	-0.484846	0.389863	0.373279	0.403998	0.376895	0.409022	0.366933	0.423255	0.43302	0.350341	0.364021	0.408564	0.40152	0.369426	0.371114	0.339667	0.385352	0.369943	0.377819	0.398547	0.357155	0.405471	0.403019	0.25464	0.290145	0.314064	0.330603	0.444444	0.410111
	F3	0.0362955	-0.116814	0.146508	-0.0789121	0.0601927	-0.106443	-0.0449776	-0.101084	-0.0855663	0.117898	-0.102091	-0.0758488	-0.507904	-0.485972	-0.501072	-0.468727	-0.543052	-0.545597	-0.577939	-0.62152	0.328553	0.303077	0.327935	0.312773	0.359536	0.335946	0.417897	0.435122	0.413743	0.407932	0.418147	0.392897	0.418041	0.434899	0.468664	0.514853	0.463206	0.462123	0.488631	0.451519	0.480872	0.492324	0.497994	0.521818	0.358731	0.383795	0.566513	0.532352
	F4	-0.0145002	-0.155957	0.0814687	-0.0476679	0.0614055	-0.0935431	0.049458	-0.0746234	-0.015727	0.180826	-0.028611	-0.0186962	-0.491087	-0.473959	-0.501118	-0.471272	-0.50549	-0.534105	-0.50269	-0.579166	0.313561	0.285606	0.309473	0.290523	0.3121	0.304881	0.357349	0.389853	0.409324	0.409089	0.424664	0.393467	0.395573	0.43218	0.422487	0.475511	0.452336	0.465152	0.530938	0.507367	0.466798	0.505151	0.409118	0.474475	0.349126	0.386282	0.591443	0.556717
RP gamma (30-70 Hz)	C3	-0.0293886	-0.0953004	0.414015	-0.0894587	0.157659	-0.284842	-0.172363	-0.0949113	-0.0793045	-0.0630562	-0.0555348	-0.073711	-0.0825201	-0.0745768	-0.102535	-0.0990222	-0.0982452	-0.106461	-0.18932	-0.229845	-0.139106	-0.121771	-0.123416	-0.122061	-0.085785	-0.0976607	0.00454315	0.0229504	0.0354175	0.0522709	0.0816286	0.086215	0.018409	0.0316907	0.174658	0.20358	0.295964	0.283503	0.350816	0.317564	0.233556	0.223376	0.34447	0.37457	0.133144	0.153343	0.337695	0.291591
	C4	0.0104467	-0.149473	0.358283	0.103005	0.192953	-0.277327	-0.143212	-0.0717655	-0.0327258	-0.0186528	-0.0121809	-0.0829611	-0.144868	-0.123474	-0.178272	-0.185044	-0.190575	-0.20271	-0.271447	-0.28587	-0.0609215	-0.103516	-0.0305558	-0.0447572	-0.00848016	-0.0310851	0.10904	0.106257	0.079054	0.0153801	0.110841	0.124136	0.0636995	0.100592	0.240968	0.235275	0.361314	0.348373	0.413907	0.378092	0.350166	0.351373	0.360805	0.366455	0.171955	0.243611	0.342634	0.333681
	O1	0.0834494	0.00340508	0.398813	-0.0397742	0.0134563	-0.156001	-0.090079	-0.0194394	-0.0430967	0.0386458	-0.0658189	0.0024091	-0.117493	-0.0976661	-0.155671	-0.11461	-0.171569	-0.170313	-0.272816	-0.293413	-0.0536697	-0.0588885	-0.014023	-0.0371069	0.00293005	-0.00273802	0.1251	0.135635	0.0646857	0.0707098	0.0927868	0.0741747	0.0798417	0.0986711	0.26124	0.279022	0.191996	0.188821	0.257786	0.206701	0.188619	0.178841	0.285637	0.298801	0.0295504	0.0645709	0.304814	0.240139
	O2	0.177751	-0.00145578	0.379496	0.037102	0.0633712	-0.186304	-0.104164	-0.00694429	-0.00874142	0.0543762	-0.00156506	-0.0306625	-0.150424	-0.122994	-0.192223	-0.171689	-0.235202	-0.228266	-0.319793	-0.339487	-0.0294825	-0.053264	0.0270935	0.00794916	0.0482625	0.0375266	0.158528	0.165669	0.0933981	0.0756438	0.125612	0.120851	0.130773	0.142959	0.308068	0.323272	0.245025	0.243496	0.301468	0.256252	0.283279	0.281884	0.348275	0.37312	0.088536	0.132276	0.318627	0.304412
	T3	0.105906	-0.0245077	0.370273	-0.0862656	0.101141	-0.295188	-0.148596	-0.0591861	-0.0977869	0.0139874	-0.098585	0.0307731	-0.0713137	-0.038725	-0.0787225	-0.047702	-0.171929	-0.152657	-0.216614	-0.251369	-0.108908	-0.102587	-0.0781475	-0.104121	-0.0113257	-0.0410929	0.0727087	0.087399	0.004635	-0.017844	-0.00287753	-0.0145114	0.0445334	0.0524256	0.177631	0.225905	0.211835	0.185288	0.226398	0.176991	0.200451	0.177374	0.27032	0.300981	0.0610361	0.0719373	0.234836	0.188655
	T4	0.150784	-0.0328879	0.388025	-0.108593	0.115249	-0.31493	-0.102203	-0.01376	-0.0113799	-0.018839	-0.0157455	-0.00141461	-0.0750251	-0.0461824	-0.0939831	-0.0772873	-0.141451	-0.170557	-0.181591	-0.223112	-0.0801016	-0.0904486	-0.0691053	-0.0849478	-0.0102817	-0.0198951	0.0700802	0.0789183	-0.00930895	-0.0129593	0.0235125	0.0234385	0.0156836	0.0480233	0.149248	0.189499	0.21327	0.201773	0.228571	0.180452	0.165728	0.161199	0.23555	0.264461	0.0653543	0.0827055	0.226628	0.186263
	F3	0.139197	-0.143035	0.423063	-0.101961	0.134003	-0.290193	-0.0926316	-0.131166	-0.105681	0.0575503	-0.126838	-0.0108193	-0.147164	-0.135443	-0.180804	-0.135354	-0.21632	-0.212952	-0.304328	-0.335614	-0.0380415	-0.0231107	-0.00448687	-0.0317021	0.0378615	0.0248177	0.102693	0.123328	0.121915	0.119044	0.120278	0.083764	0.146822	0.167776	0.256938	0.292481	0.292993	0.289081	0.38595	0.331655	0.278129	0.272882	0.397243	0.439433	0.112635	0.14291	0.350113	0.288313
	F4	0.129183	-0.167748	0.408469	-0.0368242	0.111784	-0.252663	-0.0129144	-0.0873538	-0.063489	0.0988407	-0.079341	0.0694301	-0.13201	-0.120113	-0.17754	-0.127697	-0.17106	-0.164005	-0.266997	-0.287237	-0.0463681	-0.0447636	-0.0186648	-0.0484423	0.000685389	-0.0170061	0.0644569	0.0720521	0.10643	0.109588	0.112712	0.0742842	0.109046	0.116593	0.236829	0.237332	0.286314	0.293851	0.414394	0.363262	0.2669	0.264853	0.364116	0.402382	0.100232	0.149013	0.357556	0.290607
[truncated: 28 more columns]

## Sheet: RP mod-sev OSAS median
														RP delta 1 (0.1-2 Hz)								RP delta 2 (2-4 Hz)								RP theta (4-8 Hz)								RP alpha (8-13 Hz)								RP sigma (10-116 Hz)
		AHI	Arousals Resp	Arousals Esp	Nadir SpO2	WASO	SleepEff	DAS	PPVT3	EVT	NEPSY DesCop	NEPSY PhPro	NEPSY Tow	C3	C4	O1	O2	T3	T4	F3	F4	C3	C4	O1	O2	T3	T4	F3	F4	C3	C4	O1	O2	T3	T4	F3	F4	C3	C4	O1	O2	T3	T4	F3	F4	C3	C4	O1	O2
	AHI	1	0.748889	-0.456691	-0.298889	0.432832	-0.299666	-0.355953	-0.650448	-0.380365	-0.222859	-0.608444	-0.586607	0.446208	0.371179	0.455382	0.348953	0.417893	0.385949	0.435347	0.409997	-0.564412	-0.404389	-0.583216	-0.490797	-0.413481	-0.465567	-0.427567	-0.387029	-0.282949	-0.263061	-0.343934	-0.167692	-0.217528	-0.241852	-0.329496	-0.203981	-0.308142	-0.217148	-0.307988	-0.409521	-0.243914	-0.334995	-0.176766	-0.171874	-0.322434	-0.206324	-0.396205	-0.238065
	Arousals Resp	0.748889	1	-0.483319	0.0605352	0.0923239	0.0688797	-0.342542	-0.448558	-0.283138	-0.261084	-0.4857	-0.371666	0.243805	0.226725	0.19922	0.128211	0.254796	0.184233	0.290389	0.422566	-0.43053	-0.376724	-0.392337	-0.314331	-0.371259	-0.361981	-0.359122	-0.379419	-0.00774378	-0.00313961	-0.107084	0.0169213	-0.0510238	-0.0167533	-0.0992029	-0.122735	-0.181525	-0.082989	0.0331057	-0.0981305	-0.119425	-0.136844	-0.0450957	-0.106217	-0.23643	-0.216792	-0.130032	-0.00475246
	Arousals Esp	-0.456691	-0.483319	1	0.0740293	-0.450849	0.24064	0.43443	0.446688	0.278211	-0.062783	0.198912	0.250808	-0.21696	-0.25046	-0.153888	-0.141677	-0.346326	-0.369593	-0.223648	-0.380303	0.281587	0.33924	0.259385	0.271602	0.304066	0.278121	0.235087	0.254071	0.24782	0.178855	0.125454	0.144631	0.392727	0.343082	0.257056	0.381783	0.100084	0.179747	0.0018235	0.0303623	0.402868	0.295549	0.206899	0.271002	0.331551	0.324788	0.219675	0.18812
	Nadir SpO2	-0.298889	0.0605352	0.0740293	1	-0.419763	0.449197	0.376736	0.318839	0.352504	0.135573	0.480715	0.217386	-0.0523929	-0.129634	-0.0983951	0.104929	-0.0350251	-0.0387412	0.00548981	0.0500786	0.0154538	-0.099137	0.00792629	-0.0938827	-0.0473732	-0.0412228	-0.0763342	-0.0984425	0.24676	0.364273	0.149756	-0.00763883	0.0943176	0.039751	0.250423	0.109117	0.220066	0.293203	0.0991139	0.133281	0.0493474	0.0735196	0.0111496	-0.0257585	0.143747	0.108492	0.172376	0.00318536
	WASO	0.432832	0.0923239	-0.450849	-0.419763	1	-0.880195	-0.052765	-0.472205	-0.135939	0.101592	-0.0814687	-0.353331	0.279048	0.197813	0.235564	0.255315	0.385067	0.399852	0.321038	0.212109	-0.30598	-0.20542	-0.351275	-0.338903	-0.26121	-0.259682	-0.327897	-0.283718	-0.373151	-0.333685	-0.162728	-0.171636	-0.365655	-0.370502	-0.403965	-0.268304	-0.0133892	0.00449646	-0.145574	-0.183112	-0.310939	-0.253077	-0.129048	-0.0586312	-0.0434113	0.0467539	-0.319214	-0.28038
	SleepEff	-0.299666	0.0688797	0.24064	0.449197	-0.880195	1	-0.0299517	0.468593	0.211936	0.0111254	0.00539532	0.293129	-0.415553	-0.3444	-0.386176	-0.399088	-0.45259	-0.476606	-0.446067	-0.275725	0.379374	0.26006	0.446246	0.4383	0.339701	0.34802	0.43915	0.389926	0.498102	0.463911	0.278429	0.272151	0.469173	0.477131	0.558817	0.392943	0.0980929	0.157504	0.34077	0.36242	0.406969	0.382479	0.273718	0.196282	0.182423	0.110347	0.509104	0.443966
	DAS	-0.355953	-0.342542	0.43443	0.376736	-0.052765	-0.0299517	1	0.358209	0.708484	0.466748	0.750182	0.463156	-0.0160139	-0.158244	0.000107901	0.14563	-0.0851503	-0.0229053	0.113027	-0.0993274	0.129917	0.182448	0.0867272	-0.0548866	0.14994	0.137247	-0.038607	0.0112056	-0.0415565	-0.0295125	-0.0210147	-0.184628	0.0262318	-0.0542542	-0.0771227	0.0678923	0.00611226	0.210479	0.0394283	-0.0171082	0.0704891	0.0477035	0.0563015	0.234469	0.211832	0.249362	0.0514786	-0.121468
	PPVT3	-0.650448	-0.448558	0.446688	0.318839	-0.472205	0.468593	0.358209	1	0.568556	0.0515225	0.395359	0.312609	-0.442689	-0.437396	-0.366021	-0.301537	-0.522406	-0.471431	-0.532712	-0.445878	0.512785	0.407608	0.504484	0.457395	0.485971	0.498938	0.507662	0.458636	0.29454	0.26936	0.141805	0.0152405	0.317924	0.314952	0.440165	0.284958	0.125051	0.249694	0.299254	0.378524	0.329218	0.375343	0.266772	0.242111	0.275499	0.321678	0.490219	0.312792
	EVT	-0.380365	-0.283138	0.278211	0.352504	-0.135939	0.211936	0.708484	0.568556	1	0.366998	0.596894	0.638795	-0.391897	-0.512993	-0.327345	-0.250762	-0.451718	-0.391649	-0.313614	-0.378449	0.454714	0.470838	0.39261	0.258751	0.525358	0.51226	0.408544	0.408357	0.330021	0.331277	0.249408	0.121539	0.393671	0.275199	0.394503	0.452707	0.175227	0.426558	0.390839	0.384061	0.344992	0.405708	0.263603	0.374922	0.259169	0.349888	0.433585	0.245192
	NEPSY DesCop	-0.222859	-0.261084	-0.062783	0.135573	0.101592	0.0111254	0.466748	0.0515225	0.366998	1	0.665595	0.271233	-0.156308	-0.31317	-0.204403	-0.128369	-0.101822	-0.0544642	-0.0745435	-0.273257	0.228943	0.249098	0.285336	0.166117	0.219741	0.219849	0.144169	0.228562	-0.0216073	0.00423597	0.207413	0.0305939	-0.0458514	0.0133698	-0.0511161	0.0435279	0.220458	0.363918	0.247507	0.06217	0.14625	0.151119	0.339964	0.521498	0.443663	0.46664	0.263669	0.132089
	NEPSY PhPro	-0.608444	-0.4857	0.198912	0.480715	-0.0814687	0.00539532	0.750182	0.395359	0.596894	0.665595	1	0.53085	-0.145196	-0.280258	-0.173296	0.00363268	-0.13278	-0.0661793	-0.0354892	-0.18833	0.254197	0.224617	0.246465	0.0626337	0.216628	0.22913	0.0907634	0.123581	0.0150207	0.0689702	0.163693	-0.091478	-0.0547509	-0.0590294	-0.0216691	0.00228477	0.223442	0.314004	0.17536	0.115539	0.0441623	0.100619	0.141658	0.261463	0.283537	0.281281	0.162824	-0.0340282
	NEPSY Tow	-0.586607	-0.371666	0.250808	0.217386	-0.353331	0.293129	0.463156	0.312609	0.638795	0.271233	0.53085	1	-0.316292	-0.312063	-0.310924	-0.353166	-0.33717	-0.336487	-0.205843	-0.222916	0.408004	0.36409	0.41647	0.283713	0.373413	0.411322	0.331479	0.294904	0.268749	0.232742	0.317089	0.267694	0.326695	0.257579	0.312891	0.349669	0.0913287	0.142142	0.364161	0.43488	0.246156	0.336796	0.0507285	0.147764	0.0392182	-0.0396209	0.28703	0.188524
RP delta 1 (0.1-2 Hz)	C3	0.446208	0.243805	-0.21696	-0.0523929	0.279048	-0.415553	-0.0160139	-0.442689	-0.391897	-0.156308	-0.145196	-0.316292	1	0.902364	0.963399	0.853236	0.872198	0.864918	0.882696	0.773567	-0.942186	-0.88353	-0.922751	-0.887671	-0.886834	-0.925383	-0.887766	-0.865748	-0.866831	-0.816866	-0.807744	-0.707619	-0.796504	-0.808334	-0.779278	-0.722591	-0.730819	-0.687043	-0.832562	-0.792158	-0.720843	-0.827892	-0.788347	-0.688155	-0.694053	-0.639306	-0.867306	-0.831403
	C4	0.371179	0.226725	-0.25046	-0.129634	0.197813	-0.3444	-0.158244	-0.437396	-0.512993	-0.31317	-0.280258	-0.312063	0.902364	1	0.880273	0.787317	0.840619	0.836452	0.825649	0.838634	-0.839507	-0.870718	-0.832091	-0.772128	-0.874882	-0.886797	-0.81443	-0.826373	-0.825225	-0.814368	-0.815955	-0.704467	-0.787039	-0.790378	-0.764903	-0.783128	-0.787585	-0.847115	-0.808738	-0.713956	-0.790321	-0.866069	-0.872982	-0.833984	-0.753937	-0.777746	-0.879786	-0.829949
	O1	0.455382	0.19922	-0.153888	-0.0983951	0.235564	-0.386176	0.000107901	-0.366021	-0.327345	-0.204403	-0.173296	-0.310924	0.963399	0.880273	1	0.878361	0.805876	0.820445	0.838531	0.726133	-0.888546	-0.82228	-0.917228	-0.887831	-0.803168	-0.861297	-0.80448	-0.77576	-0.870136	-0.81457	-0.88097	-0.761791	-0.756743	-0.801322	-0.753324	-0.679373	-0.779555	-0.723436	-0.883282	-0.818399	-0.703509	-0.826777	-0.790144	-0.699095	-0.744337	-0.641028	-0.87725	-0.847801
	O2	0.348953	0.128211	-0.141677	0.104929	0.255315	-0.399088	0.14563	-0.301537	-0.250762	-0.128369	0.00363268	-0.353166	0.853236	0.787317	0.878361	1	0.81781	0.890562	0.849462	0.752543	-0.773619	-0.766286	-0.843091	-0.89632	-0.731211	-0.793897	-0.786735	-0.738458	-0.763418	-0.679324	-0.810411	-0.837858	-0.801799	-0.890632	-0.776214	-0.73339	-0.619889	-0.608123	-0.854271	-0.781158	-0.786285	-0.895823	-0.748833	-0.6727	-0.601373	-0.521349	-0.866434	-0.932485
	T3	0.417893	0.254796	-0.346326	-0.0350251	0.385067	-0.45259	-0.0851503	-0.522406	-0.451718	-0.101822	-0.13278	-0.33717	0.872198	0.840619	0.805876	0.81781	1	0.954838	0.906176	0.884035	-0.880204	-0.897567	-0.841884	-0.858803	-0.906132	-0.914974	-0.890881	-0.880605	-0.741779	-0.731907	-0.643824	-0.636673	-0.840387	-0.849462	-0.805975	-0.776665	-0.627548	-0.630263	-0.761337	-0.724133	-0.840109	-0.867284	-0.775344	-0.685249	-0.575279	-0.571764	-0.820056	-0.82036
	T4	0.385949	0.184233	-0.369593	-0.0387412	0.399852	-0.476606	-0.0229053	-0.471431	-0.391649	-0.0544642	-0.0661793	-0.336487	0.864918	0.836452	0.820445	0.890562	0.954838	1	0.890699	0.854743	-0.819507	-0.852189	-0.81743	-0.869446	-0.838963	-0.863809	-0.840735	-0.813192	-0.801752	-0.761202	-0.731323	-0.757054	-0.903955	-0.937873	-0.844772	-0.834235	-0.634261	-0.659621	-0.778911	-0.713353	-0.879733	-0.928307	-0.782896	-0.700664	-0.607262	-0.589562	-0.870686	-0.903428
	F3	0.435347	0.290389	-0.223648	0.00548981	0.321038	-0.446067	0.113027	-0.532712	-0.313614	-0.0745435	-0.0354892	-0.205843	0.882696	0.825649	0.838531	0.849462	0.906176	0.890699	1	0.86642	-0.855907	-0.81169	-0.862218	-0.899707	-0.854683	-0.871027	-0.92409	-0.879477	-0.742785	-0.706786	-0.677543	-0.649693	-0.76621	-0.802054	-0.834256	-0.715464	-0.632999	-0.601454	-0.71992	-0.701879	-0.755247	-0.836192	-0.733643	-0.609213	-0.592675	-0.594693	-0.852103	-0.845889
	F4	0.409997	0.422566	-0.380303	0.0500786	0.212109	-0.275725	-0.0993274	-0.445878	-0.378449	-0.273257	-0.18833	-0.222916	0.773567	0.838634	0.726133	0.752543	0.884035	0.854743	0.86642	1	-0.8036	-0.86753	-0.787474	-0.805818	-0.845225	-0.830605	-0.833591	-0.871732	-0.609945	-0.623201	-0.619958	-0.601349	-0.732763	-0.757825	-0.718166	-0.762529	-0.68506	-0.686501	-0.618218	-0.568858	-0.84852	-0.839776	-0.797412	-0.766442	-0.688566	-0.716202	-0.779836	-0.768434
RP delta 2 (2-4 Hz)	C3	-0.564412	-0.43053	0.281587	0.0154538	-0.30598	0.379374	0.129917	0.512785	0.454714	0.228943	0.254197	0.408004	-0.942186	-0.839507	-0.888546	-0.773619	-0.880204	-0.819507	-0.855907	-0.8036	1	0.927562	0.956896	0.883499	0.92821	0.959856	0.918118	0.907869	0.740145	0.698212	0.685368	0.565446	0.698416	0.696457	0.683768	0.630305	0.643221	0.579313	0.740793	0.730118	0.65843	0.737731	0.702158	0.636629	0.613192	0.559825	0.783866	0.711938
	C4	-0.404389	-0.376724	0.33924	-0.099137	-0.20542	0.26006	0.182448	0.407608	0.470838	0.249098	0.224617	0.36409	-0.88353	-0.870718	-0.82228	-0.766286	-0.897567	-0.852189	-0.81169	-0.86753	0.927562	1	0.880684	0.837585	0.959919	0.96676	0.883906	0.909916	0.70997	0.679648	0.678107	0.609664	0.760379	0.741063	0.645141	0.715126	0.652712	0.639639	0.709251	0.645057	0.742915	0.780107	0.774702	0.748071	0.621245	0.627132	0.739086	0.735028
	O1	-0.583216	-0.392337	0.259385	0.00792629	-0.351275	0.446246	0.0867272	0.504484	0.39261	0.285336	0.246465	0.41647	-0.922751	-0.832091	-0.917228	-0.843091	-0.841884	-0.81743	-0.862218	-0.787474	0.956896	0.880684	1	0.945542	0.87381	0.92115	0.891526	0.867673	0.733627	0.65831	0.73062	0.616606	0.681954	0.728118	0.681448	0.606969	0.62076	0.565243	0.783828	0.73866	0.672108	0.759526	0.718521	0.670385	0.643909	0.560051	0.838155	0.777256
	O2	-0.490797	-0.314331	0.271602	-0.0938827	-0.338903	0.4383	-0.0548866	0.457395	0.258751	0.166117	0.0626337	0.283713	-0.887671	-0.772128	-0.887831	-0.89632	-0.858803	-0.869446	-0.899707	-0.805818	0.883499	0.837585	0.945542	1	0.822057	0.869423	0.86755	0.834555	0.716497	0.621922	0.706504	0.672798	0.735971	0.80746	0.717299	0.648086	0.580021	0.528337	0.769404	0.713423	0.725715	0.804591	0.724203	0.658435	0.641086	0.560335	0.851507	0.847237
	T3	-0.413481	-0.371259	0.304066	-0.0473732	-0.26121	0.339701	0.14994	0.485971	0.525358	0.219741	0.216628	0.373413	-0.886834	-0.874882	-0.803168	-0.731211	-0.906132	-0.838963	-0.854683	-0.845225	0.92821	0.959919	0.87381	0.822057	1	0.979442	0.944043	0.956438	0.715313	0.683152	0.63558	0.553197	0.737631	0.704743	0.688011	0.702034	0.595733	0.599711	0.686448	0.635281	0.695097	0.742252	0.719424	0.681	0.553552	0.588807	0.747858	0.705834
	T4	-0.465567	-0.361981	0.278121	-0.0412228	-0.259682	0.34802	0.137247	0.498938	0.51226	0.219849	0.22913	0.411322	-0.925383	-0.886797	-0.861297	-0.793897	-0.914974	-0.863809	-0.871027	-0.830605	0.959856	0.96676	0.92115	0.869423	0.979442	1	0.937957	0.929873	0.750467	0.700326	0.69324	0.608158	0.754764	0.740453	0.705201	0.694614	0.622827	0.615772	0.760204	0.708688	0.6993	0.782597	0.734116	0.691608	0.581332	0.587062	0.796575	0.75467
	F3	-0.427567	-0.359122	0.235087	-0.0763342	-0.327897	0.43915	-0.038607	0.507662	0.408544	0.144169	0.0907634	0.331479	-0.887766	-0.81443	-0.80448	-0.786735	-0.890881	-0.840735	-0.92409	-0.833591	0.918118	0.883906	0.891526	0.86755	0.944043	0.937957	1	0.968638	0.707979	0.655465	0.614327	0.569681	0.712847	0.711328	0.736577	0.670769	0.536367	0.5136	0.660129	0.646778	0.672559	0.735913	0.664582	0.589638	0.500841	0.515863	0.778977	0.740325
	F4	-0.387029	-0.379419	0.254071	-0.0984425	-0.283718	0.389926	0.0112056	0.458636	0.408357	0.228562	0.123581	0.294904	-0.865748	-0.826373	-0.77576	-0.738458	-0.880605	-0.813192	-0.879477	-0.871732	0.907869	0.909916	0.867673	0.834555	0.956438	0.929873	0.968638	1	0.657681	0.644598	0.578661	0.523504	0.693745	0.683119	0.698072	0.680613	0.571348	0.545912	0.636539	0.61464	0.701263	0.720494	0.710645	0.650477	0.54953	0.570101	0.732968	0.697153
RP theta (4-8 Hz)	C3	-0.282949	-0.00774378	0.24782	0.24676	-0.373151	0.498102	-0.0415565	0.29454	0.330021	-0.0216073	0.0150207	0.268749	-0.866831	-0.825225	-0.870136	-0.763418	-0.741779	-0.801752	-0.742785	-0.609945	0.740145	0.70997	0.733627	0.716497	0.715313	0.750467	0.707979	0.657681	1	0.934746	0.86257	0.816981	0.870447	0.837552	0.835094	0.789178	0.713227	0.720098	0.750234	0.696263	0.699852	0.791902	0.699686	0.592212	0.626045	0.570559	0.821799	0.82104
	C4	-0.263061	-0.00313961	0.178855	0.364273	-0.333685	0.463911	-0.0295125	0.26936	0.331277	0.00423597	0.0689702	0.232742	-0.816866	-0.814368	-0.81457	-0.679324	-0.731907	-0.761202	-0.706786	-0.623201	0.698212	0.679648	0.65831	0.621922	0.683152	0.700326	0.655465	0.644598	0.934746	1	0.807497	0.749737	0.830513	0.778322	0.851314	0.796243	0.805272	0.779974	0.715479	0.71588	0.718475	0.774887	0.710173	0.567144	0.6204	0.571614	0.749534	0.74612
	O1	-0.343934	-0.107084	0.125454	0.149756	-0.162728	0.278429	-0.0210147	0.141805	0.249408	0.207413	0.163693	0.317089	-0.807744	-0.815955	-0.88097	-0.810411	-0.643824	-0.731323	-0.677543	-0.619958	0.685368	0.678107	0.73062	0.706504	0.63558	0.69324	0.614327	0.578661	0.86257	0.807497	1	0.910662	0.724701	0.779426	0.681461	0.679033	0.827537	0.773095	0.787819	0.666921	0.656025	0.800975	0.725417	0.677174	0.70673	0.617377	0.797707	0.818427
	O2	-0.167692	0.0169213	0.144631	-0.00763883	-0.171636	0.272151	-0.184628	0.0152405	0.121539	0.0305939	-0.091478	0.267694	-0.707619	-0.704467	-0.761791	-0.837858	-0.636673	-0.757054	-0.649693	-0.601349	0.565446	0.609664	0.616606	0.672798	0.553197	0.608158	0.569681	0.523504	0.816981	0.749737	0.910662	1	0.804586	0.860592	0.717246	0.761448	0.714407	0.671271	0.714085	0.620315	0.717653	0.832079	0.663845	0.608277	0.583447	0.507454	0.741178	0.846338
	T3	-0.217528	-0.0510238	0.392727	0.0943176	-0.365655	0.469173	0.0262318	0.317924	0.393671	-0.0458514	-0.0547509	0.326695	-0.796504	-0.787039	-0.756743	-0.801799	-0.840387	-0.903955	-0.76621	-0.732763	0.698416	0.760379	0.681954	0.735971	0.737631	0.754764	0.712847	0.693745	0.870447	0.830513	0.724701	0.804586	1	0.941619	0.890677	0.946927	0.614441	0.679947	0.716562	0.704751	0.87217	0.906418	0.72373	0.642058	0.587716	0.574946	0.788663	0.850638
	T4	-0.241852	-0.0167533	0.343082	0.039751	-0.370502	0.477131	-0.0542542	0.314952	0.275199	0.0133698	-0.0590294	0.257579	-0.808334	-0.790378	-0.801322	-0.890632	-0.849462	-0.937873	-0.802054	-0.757825	0.696457	0.741063	0.728118	0.80746	0.704743	0.740453	0.711328	0.683119	0.837552	0.778322	0.779426	0.860592	0.941619	1	0.84484	0.86544	0.638526	0.684718	0.782448	0.69777	0.895319	0.942092	0.789802	0.696197	0.645758	0.599958	0.855911	0.943596
	F3	-0.329496	-0.0992029	0.257056	0.250423	-0.403965	0.558817	-0.0771227	0.440165	0.394503	-0.0511161	-0.0216691	0.312891	-0.779278	-0.764903	-0.753324	-0.776214	-0.805975	-0.844772	-0.834256	-0.718166	0.683768	0.645141	0.681448	0.717299	0.688011	0.705201	0.736577	0.698072	0.835094	0.851314	0.681461	0.717246	0.890677	0.84484	1	0.885817	0.624565	0.667757	0.698293	0.769567	0.81165	0.863583	0.639506	0.50931	0.546988	0.526325	0.813195	0.800616
	F4	-0.203981	-0.122735	0.381783	0.109117	-0.268304	0.392943	0.0678923	0.284958	0.452707	0.0435279	0.00228477	0.349669	-0.722591	-0.783128	-0.679373	-0.73339	-0.776665	-0.834235	-0.715464	-0.762529	0.630305	0.715126	0.606969	0.648086	0.702034	0.694614	0.670769	0.680613	0.789178	0.796243	0.679033	0.761448	0.946927	0.86544	0.885817	1	0.617364	0.71694	0.634669	0.660223	0.873451	0.88749	0.67956	0.641126	0.600978	0.614024	0.749791	0.776885
RP alpha (8-13 Hz)	C3	-0.308142	-0.181525	0.100084	0.220066	-0.0133892	0.0980929	0.00611226	0.125051	0.175227	0.220458	0.223442	0.0913287	-0.730819	-0.787585	-0.779555	-0.619889	-0.627548	-0.634261	-0.632999	-0.68506	0.643221	0.652712	0.62076	0.580021	0.595733	0.622827	0.536367	0.571348	0.713227	0.805272	0.827537	0.714407	0.614441	0.638526	0.624565	0.617364	1	0.848171	0.677971	0.625415	0.650021	0.722152	0.778372	0.673234	0.761946	0.697492	0.659587	0.663606
	C4	-0.217148	-0.082989	0.179747	0.293203	0.00449646	0.157504	0.210479	0.249694	0.426558	0.363918	0.314004	0.142142	-0.687043	-0.847115	-0.723436	-0.608123	-0.630263	-0.659621	-0.601454	-0.686501	0.579313	0.639639	0.565243	0.528337	0.599711	0.615772	0.5136	0.545912	0.720098	0.779974	0.773095	0.671271	0.679947	0.684718	0.667757	0.71694	0.848171	1	0.725953	0.612309	0.732877	0.783712	0.839356	0.812248	0.823405	0.86265	0.753193	0.721077
	O1	-0.307988	0.0331057	0.0018235	0.0991139	-0.145574	0.34077	0.0394283	0.299254	0.390839	0.247507	0.17536	0.364161	-0.832562	-0.808738	-0.883282	-0.854271	-0.761337	-0.778911	-0.71992	-0.618218	0.740793	0.709251	0.783828	0.769404	0.686448	0.760204	0.660129	0.636539	0.750234	0.715479	0.787819	0.714085	0.716562	0.782448	0.698293	0.634669	0.677971	0.725953	1	0.882069	0.701485	0.827014	0.790798	0.714353	0.631916	0.56044	0.8369	0.839685
	O2	-0.409521	-0.0981305	0.0303623	0.133281	-0.183112	0.36242	-0.0171082	0.378524	0.384061	0.06217	0.115539	0.43488	-0.792158	-0.713956	-0.818399	-0.781158	-0.724133	-0.713353	-0.701879	-0.568858	0.730118	0.645057	0.73866	0.713423	0.635281	0.708688	0.646778	0.61464	0.696263	0.71588	0.666921	0.620315	0.704751	0.69777	0.769567	0.660223	0.625415	0.612309	0.882069	1	0.663807	0.770016	0.627376	0.513325	0.520625	0.413205	0.721088	0.698821
	T3	-0.243914	-0.119425	0.402868	0.0493474	-0.310939	0.406969	0.0704891	0.329218	0.344992	0.14625	0.0441623	0.246156	-0.720843	-0.790321	-0.703509	-0.786285	-0.840109	-0.879733	-0.755247	-0.84852	0.65843	0.742915	0.672108	0.725715	0.695097	0.6993	0.672559	0.701263	0.699852	0.718475	0.656025	0.717653	0.87217	0.895319	0.81165	0.873451	0.650021	0.732877	0.701485	0.663807	1	0.923868	0.823488	0.768476	0.67014	0.659528	0.794019	0.845861
	T4	-0.334995	-0.136844	0.295549	0.0735196	-0.253077	0.382479	0.0477035	0.375343	0.405708	0.151119	0.100619	0.336796	-0.827892	-0.866069	-0.826777	-0.895823	-0.867284	-0.928307	-0.836192	-0.839776	0.737731	0.780107	0.759526	0.804591	0.742252	0.782597	0.735913	0.720494	0.791902	0.774887	0.800975	0.832079	0.906418	0.942092	0.863583	0.88749	0.722152	0.783712	0.827014	0.770016	0.923868	1	0.82701	0.765799	0.703605	0.680564	0.889826	0.924519
	F3	-0.176766	-0.0450957	0.206899	0.0111496	-0.129048	0.273718	0.0563015	0.266772	0.263603	0.339964	0.141658	0.0507285	-0.788347	-0.872982	-0.790144	-0.748833	-0.775344	-0.782896	-0.733643	-0.797412	0.702158	0.774702	0.718521	0.724203	0.719424	0.734116	0.664582	0.710645	0.699686	0.710173	0.725417	0.663845	0.72373	0.789802	0.639506	0.67956	0.778372	0.839356	0.790798	0.627376	0.823488	0.82701	1	0.927025	0.813626	0.827184	0.800894	0.848047
	F4	-0.171874	-0.106217	0.271002	-0.0257585	-0.0586312	0.196282	0.234469	0.242111	0.374922	0.521498	0.261463	0.147764	-0.688155	-0.833984	-0.699095	-0.6727	-0.685249	-0.700664	-0.609213	-0.766442	0.636629	0.748071	0.670385	0.658435	0.681	0.691608	0.589638	0.650477	0.592212	0.567144	0.677174	0.608277	0.642058	0.696197	0.50931	0.641126	0.673234	0.812248	0.714353	0.513325	0.768476	0.765799	0.927025	1	0.823474	0.85733	0.769347	0.758388
RP sigma (10-16 Hz)	C3	-0.322434	-0.23643	0.331551	0.143747	-0.0434113	0.182423	0.211832	0.275499	0.259169	0.443663	0.283537	0.0392182	-0.694053	-0.753937	-0.744337	-0.601373	-0.575279	-0.607262	-0.592675	-0.688566	0.613192	0.621245	0.643909	0.641086	0.553552	0.581332	0.500841	0.54953	0.626045	0.6204	0.70673	0.583447	0.587716	0.645758	0.546988	0.600978	0.761946	0.823405	0.631916	0.520625	0.67014	0.703605	0.813626	0.823474	1	0.927169	0.72719	0.676418
	C4	-0.206324	-0.216792	0.324788	0.108492	0.0467539	0.110347	0.249362	0.321678	0.349888	0.46664	0.281281	-0.0396209	-0.639306	-0.777746	-0.641028	-0.521349	-0.571764	-0.589562	-0.594693	-0.716202	0.559825	0.627132	0.560051	0.560335	0.588807	0.587062	0.515863	0.570101	0.570559	0.571614	0.617377	0.507454	0.574946	0.599958	0.526325	0.614024	0.697492	0.86265	0.56044	0.413205	0.659528	0.680564	0.827184	0.85733	0.927169	1	0.709261	0.656197
	O1	-0.396205	-0.130032	0.219675	0.172376	-0.319214	0.509104	0.0514786	0.490219	0.433585	0.263669	0.162824	0.28703	-0.867306	-0.879786	-0.87725	-0.866434	-0.820056	-0.870686	-0.852103	-0.779836	0.783866	0.739086	0.838155	0.851507	0.747858	0.796575	0.778977	0.732968	0.821799	0.749534	0.797707	0.741178	0.788663	0.855911	0.813195	0.749791	0.659587	0.753193	0.8369	0.721088	0.794019	0.889826	0.800894	0.769347	0.72719	0.709261	1	0.92242
	O2	-0.238065	-0.00475246	0.18812	0.00318536	-0.28038	0.443966	-0.121468	0.312792	0.245192	0.132089	-0.0340282	0.188524	-0.831403	-0.829949	-0.847801	-0.932485	-0.82036	-0.903428	-0.845889	-0.768434	0.711938	0.735028	0.777256	0.847237	0.705834	0.75467	0.740325	0.697153	0.82104	0.74612	0.818427	0.846338	0.850638	0.943596	0.800616	0.776885	0.663606	0.721077	0.839685	0.698821	0.845861	0.924519	0.848047	0.758388	0.676418	0.656197	0.92242	1
	T3	-0.271609	-0.220181	0.476749	-0.000740059	-0.272016	0.347869	0.0484352	0.32127	0.199258	0.228915	0.0587025	0.05529	-0.732051	-0.775958	-0.717423	-0.714255	-0.780853	-0.813101	-0.752194	-0.866093	0.679248	0.749724	0.702294	0.760607	0.691166	0.689631	0.672203	0.721464	0.662569	0.660226	0.641884	0.65356	0.77694	0.822198	0.703533	0.763261	0.6923	0.713199	0.601482	0.529823	0.890306	0.828108	0.859606	0.822045	0.817734	0.798461	0.76395	0.796647
	T4	-0.416938	-0.278284	0.454352	0.15214	-0.300665	0.383009	0.20564	0.48138	0.422742	0.270427	0.240161	0.221537	-0.814867	-0.875499	-0.802715	-0.770519	-0.870711	-0.888851	-0.820395	-0.9091	0.777648	0.82552	0.779132	0.801634	0.781241	0.793911	0.741303	0.756947	0.744427	0.738469	0.738705	0.69308	0.817252	0.853518	0.75663	0.796536	0.751447	0.805328	0.717208	0.619607	0.888806	0.902873	0.864614	0.834156	0.820795	0.813654	0.869166	0.844151
	F3	-0.258535	-0.194808	0.280822	-0.011239	-0.14437	0.257097	0.178859	0.400071	0.344538	0.407852	0.245787	0.0581549	-0.755544	-0.832106	-0.730628	-0.666908	-0.801856	-0.756241	-0.738906	-0.846703	0.746457	0.819701	0.740655	0.733386	0.770561	0.773276	0.706593	0.764256	0.58712	0.600388	0.593906	0.507324	0.637304	0.692742	0.562534	0.59761	0.693126	0.75361	0.694474	0.543228	0.771674	0.749416	0.939321	0.909889	0.778905	0.817541	0.766534	0.753304
	F4	-0.176212	-0.204718	0.38539	-0.0628129	-0.0587571	0.134197	0.271781	0.318905	0.371746	0.413848	0.242352	0.0465773	-0.675495	-0.794853	-0.634094	-0.566956	-0.72641	-0.698782	-0.629754	-0.804945	0.662582	0.794555	0.633922	0.632287	0.738166	0.721312	0.628424	0.694442	0.557345	0.539321	0.57491	0.511317	0.627584	0.653471	0.466174	0.614395	0.640848	0.751574	0.583463	0.394208	0.712988	0.696009	0.875388	0.927458	0.785355	0.863448	0.691692	0.677654
RP beta 1 (13-19 Hz)	C3	-0.434716	-0.143167	0.305497	0.281348	-0.358352	0.496946	-0.0486245	0.474705	0.293696	-0.0486347	0.0269403	0.205466	-0.814304	-0.742157	-0.832835	-0.764908	-0.745137	-0.796916	-0.801827	-0.6644	0.707175	0.620126	0.734584	0.776074	0.62129	0.674144	0.666456	0.610679	0.853271	0.820002	0.74085	0.716743	0.821956	0.831987	0.900742	0.768848	0.680515	0.682523	0.728166	0.778539	0.740653	0.824548	0.652594	0.520786	0.683788	0.602201	0.844268	0.80716
	C4	-0.461286	-0.328119	0.243343	0.133685	-0.262272	0.404907	-0.0910314	0.536805	0.336168	0.0992957	0.0869349	0.177853	-0.810466	-0.804369	-0.787984	-0.774094	-0.776805	-0.805828	-0.918729	-0.814664	0.750679	0.691024	0.770644	0.807643	0.73482	0.75737	0.819194	0.766088	0.748951	0.72462	0.703379	0.670947	0.727384	0.754126	0.858267	0.739059	0.66426	0.680892	0.63438	0.640547	0.702142	0.810891	0.661879	0.568039	0.655031	0.668141	0.85678	0.801618
	O1	-0.287645	-0.0548758	0.0841793	0.166317	-0.311463	0.492706	-0.0759704	0.536194	0.40326	0.0223698	0.0425375	0.192513	-0.8048	-0.783885	-0.767163	-0.776398	-0.80754	-0.831615	-0.879389	-0.697409	0.719098	0.674234	0.727029	0.755885	0.741016	0.764526	0.798844	0.724159	0.759469	0.71552	0.653932	0.617371	0.736118	0.768716	0.815173	0.668528	0.537806	0.609677	0.721366	0.646666	0.658767	0.782567	0.661645	0.550173	0.485532	0.535212	0.865016	0.830084
	O2	-0.274683	-0.0644501	0.118365	0.069938	-0.263938	0.381323	-0.246999	0.376135	0.18735	-0.0735965	-0.0770443	0.0986711	-0.800722	-0.783957	-0.792639	-0.834795	-0.824296	-0.867057	-0.895918	-0.754812	0.693673	0.684858	0.707683	0.780679	0.709008	0.737485	0.768504	0.708266	0.798312	0.785999	0.74621	0.767782	0.782534	0.836398	0.847428	0.716111	0.694808	0.670781	0.736339	0.680859	0.742967	0.839417	0.735292	0.575031	0.533356	0.5497	0.828785	0.885918
	T3	-0.340975	-0.296532	0.29525	-0.138305	-0.281297	0.370104	-0.217082	0.441719	0.149378	-0.0419579	-0.118766	0.066335	-0.79281	-0.734105	-0.742701	-0.816249	-0.845434	-0.862839	-0.938397	-0.871394	0.754395	0.754913	0.763519	0.857764	0.757352	0.768862	0.841121	0.813782	0.671599	0.634717	0.605104	0.648644	0.763507	0.805782	0.788676	0.723017	0.59477	0.545311	0.599872	0.607806	0.781621	0.811587	0.709442	0.579837	0.574213	0.577458	0.770278	0.826835
	T4	-0.381365	-0.28507	0.194428	0.0840709	-0.219737	0.229856	-0.199307	0.314635	0.108989	-0.137999	0.0007552	0.103763	-0.691169	-0.656261	-0.689778	-0.687625	-0.748087	-0.756111	-0.816829	-0.73973	0.648352	0.64475	0.61796	0.67396	0.645666	0.657922	0.688672	0.64411	0.680767	0.723934	0.682428	0.689341	0.674592	0.696497	0.740525	0.635269	0.742198	0.590559	0.539612	0.55967	0.649367	0.723533	0.585933	0.413089	0.469115	0.449075	0.628633	0.697682
	F3	-0.386319	-0.31144	0.255136	-0.0481942	-0.280891	0.37155	-0.163525	0.571626	0.262328	-0.0717751	-0.0448724	0.0867203	-0.769825	-0.731832	-0.705273	-0.739804	-0.856643	-0.820154	-0.943227	-0.835669	0.751389	0.727425	0.733186	0.79774	0.773447	0.774879	0.849042	0.808127	0.632643	0.62848	0.523722	0.531552	0.702168	0.722113	0.792651	0.66991	0.555481	0.527283	0.586456	0.636871	0.722776	0.75869	0.654836	0.507361	0.495106	0.528132	0.737978	0.749398
	F4	-0.34626	-0.286911	0.232306	-0.0541737	-0.290448	0.395412	-0.0951686	0.578778	0.310035	0.036001	-0.00875256	0.0847849	-0.747029	-0.716524	-0.67217	-0.71115	-0.86938	-0.815957	-0.917111	-0.850438	0.758534	0.749257	0.737897	0.801463	0.796782	0.787284	0.854039	0.832602	0.578022	0.572917	0.462416	0.46438	0.668018	0.693992	0.737078	0.630234	0.494403	0.506816	0.582893	0.58471	0.722685	0.729589	0.673304	0.566511	0.47734	0.537495	0.757837	0.743016
RP beta 2 (19-30 Hz)	C3	-0.603644	-0.355801	0.171891	0.357124	-0.230811	0.216067	-0.110376	0.398332	0.144431	-0.252224	0.132401	0.290299	-0.476765	-0.393299	-0.516505	-0.447034	-0.417896	-0.457693	-0.537586	-0.37548	0.428736	0.286711	0.43106	0.43597	0.312613	0.373279	0.387951	0.300969	0.527576	0.560146	0.52321	0.488245	0.449159	0.432431	0.637343	0.443638	0.545328	0.374189	0.380136	0.562767	0.33719	0.493117	0.194978	0.0463205	0.301963	0.200032	0.44915	0.39891
	C4	-0.370173	-0.342142	-0.0579658	-0.0695817	-0.106957	0.182959	-0.404401	0.357767	0.00570627	0.000458286	-0.00571326	0.0676203	-0.403141	-0.397668	-0.387506	-0.488238	-0.367185	-0.406154	-0.613585	-0.462938	0.368962	0.277073	0.415726	0.451206	0.367404	0.380534	0.535801	0.454168	0.319084	0.300807	0.393411	0.396265	0.249822	0.334992	0.47693	0.290191	0.324347	0.255158	0.254696	0.289981	0.269995	0.399356	0.241121	0.141443	0.197933	0.239013	0.457155	0.439061
	O1	-0.360136	-0.18302	-0.0755747	0.0214652	-0.269175	0.418892	-0.143297	0.448326	0.369325	0.165666	0.12373	0.38368	-0.608842	-0.580247	-0.575717	-0.676999	-0.607864	-0.629808	-0.721101	-0.557866	0.598343	0.521541	0.648384	0.640451	0.619577	0.639366	0.730486	0.642486	0.481886	0.414637	0.487974	0.455274	0.455417	0.517234	0.589848	0.443402	0.275794	0.322749	0.541443	0.484423	0.424944	0.575152	0.381186	0.351084	0.205743	0.251845	0.694921	0.620106
	O2	-0.22963	-0.0170995	-0.059324	-0.0463934	-0.218902	0.364986	-0.37999	0.281896	0.104538	-0.0478842	-0.143315	0.129952	-0.717583	-0.670867	-0.725232	-0.832786	-0.703803	-0.769037	-0.842282	-0.634777	0.614088	0.573884	0.673163	0.747992	0.624678	0.661247	0.729169	0.643406	0.696659	0.635462	0.711862	0.74091	0.648658	0.748686	0.747472	0.584456	0.549408	0.509498	0.689996	0.602221	0.602055	0.737254	0.59773	0.454299	0.38863	0.394332	0.779297	0.839718
	T3	-0.117765	-0.170787	0.0379825	-0.484864	-0.148975	0.18067	-0.583157	0.175224	-0.193776	-0.255962	-0.398556	-0.0324548	-0.462726	-0.361813	-0.401887	-0.618162	-0.528729	-0.563805	-0.663203	-0.54127	0.428928	0.434029	0.452667	0.577922	0.463525	0.465793	0.616325	0.563915	0.334878	0.276956	0.3211	0.460903	0.430861	0.511489	0.473526	0.397027	0.241534	0.118973	0.306753	0.345723	0.455834	0.476494	0.352885	0.210802	0.121449	0.130516	0.407856	0.546136
	T4	-0.102533	-0.153545	-0.22058	-0.194463	0.17919	-0.156307	-0.442678	-0.0411619	-0.165261	-0.144205	-0.150964	-0.106438	-0.45595	-0.402214	-0.47158	-0.484414	-0.468018	-0.445097	-0.573106	-0.500387	0.426982	0.447855	0.386944	0.444484	0.437553	0.448814	0.481701	0.455356	0.379771	0.448356	0.484482	0.504295	0.345924	0.385079	0.412412	0.31796	0.619407	0.371626	0.380353	0.380923	0.339315	0.434572	0.401177	0.223332	0.215347	0.224864	0.329077	0.453266
	F3	-0.274387	-0.303271	-0.0487222	-0.0960097	-0.0157236	0.114623	-0.330504	0.380946	0.0936732	-0.0514755	-0.0645523	-0.0721893	-0.582272	-0.550387	-0.539941	-0.554507	-0.592557	-0.564822	-0.778156	-0.646865	0.559461	0.508855	0.538383	0.595122	0.584742	0.585188	0.687324	0.630074	0.448979	0.456781	0.452689	0.43756	0.417114	0.458859	0.587835	0.420633	0.497486	0.412764	0.406556	0.419541	0.417474	0.532061	0.440402	0.303316	0.321395	0.400481	0.569706	0.559847
	F4	-0.286372	-0.29878	-0.0326167	-0.0686201	-0.0702159	0.190333	-0.0327189	0.490801	0.308066	0.245169	0.156584	0.0459792	-0.537128	-0.534927	-0.480654	-0.505831	-0.616675	-0.556206	-0.724303	-0.660181	0.585714	0.561183	0.585758	0.623175	0.636631	0.627942	0.694986	0.661854	0.313596	0.290271	0.305813	0.25609	0.344928	0.40346	0.448198	0.336316	0.305162	0.337329	0.4104	0.316506	0.395285	0.484975	0.445472	0.413912	0.302336	0.411403	0.602238	0.520499
RP gamma (30-70 Hz)	C3	-0.540509	-0.396761	0.0750719	0.290085	-0.168005	0.10383	0.0684832	0.371649	0.338886	-0.0825183	0.327772	0.483683	-0.285073	-0.311456	-0.279509	-0.257821	-0.374132	-0.311124	-0.341431	-0.321405	0.336124	0.269725	0.278535	0.192091	0.310463	0.32575	0.308138	0.29671	0.233535	0.38882	0.257511	0.203089	0.252487	0.191907	0.448628	0.319383	0.406724	0.279457	0.298298	0.536577	0.294533	0.342646	0.117617	0.0130913	0.0476227	0.000774148	0.199147	0.142112
	C4	-0.379543	-0.466014	-0.0341534	-0.107136	-0.0665064	0.0454278	-0.233569	0.378089	0.139808	0.0312127	0.153549	0.167997	-0.320759	-0.370723	-0.258054	-0.305387	-0.345992	-0.296768	-0.49232	-0.432417	0.364865	0.317649	0.33969	0.287445	0.419033	0.390437	0.512922	0.482254	0.160807	0.214286	0.221587	0.170902	0.115014	0.140584	0.310061	0.178064	0.27986	0.181851	0.147734	0.233453	0.189792	0.260775	0.184332	0.0971461	0.0422771	0.121563	0.253202	0.21953
	O1	-0.24763	-0.148049	-0.315345	0.00986405	-0.112828	0.275995	-0.220738	0.34966	0.33099	0.148322	0.118124	0.314946	-0.440035	-0.441417	-0.398052	-0.485431	-0.461886	-0.424249	-0.56997	-0.421538	0.453606	0.375442	0.466976	0.422467	0.484597	0.497118	0.599064	0.52957	0.28849	0.303858	0.309276	0.274834	0.258003	0.283943	0.459819	0.28661	0.222425	0.222697	0.418219	0.436472	0.262727	0.395885	0.243075	0.183692	0.0134641	0.0858926	0.483027	0.406127
	O2	-0.224377	-0.0738358	-0.143524	-0.040632	-0.133636	0.279189	-0.422097	0.363023	0.138632	-0.145908	-0.130971	0.0946305	-0.641091	-0.605478	-0.612937	-0.66518	-0.60818	-0.624669	-0.764567	-0.543402	0.553155	0.494014	0.557521	0.584895	0.585754	0.601639	0.700613	0.618263	0.580051	0.578624	0.549303	0.540747	0.504491	0.546182	0.679653	0.479305	0.48093	0.432632	0.565141	0.592503	0.464756	0.591163	0.470279	0.30222	0.239036	0.291487	0.618482	0.641835
	T3	0.137908	-0.0596766	-0.26549	-0.601226	0.309911	-0.251951	-0.478113	-0.202528	-0.118854	-0.077876	-0.285468	0.00700309	-0.285038	-0.287747	-0.243664	-0.381969	-0.300914	-0.269224	-0.331981	-0.339352	0.265114	0.358503	0.223034	0.247474	0.35449	0.338223	0.376608	0.407998	0.129752	0.178762	0.221031	0.310282	0.207292	0.212665	0.190671	0.249357	0.285513	0.159543	0.27592	0.33086	0.263277	0.272083	0.301914	0.226479	0.0196782	0.0626659	0.117667	0.269269
	T4	0.208028	0.0518409	-0.29356	-0.358994	0.334149	-0.303814	-0.455681	-0.237656	-0.136715	-0.188131	-0.255002	-0.134558	-0.227272	-0.279832	-0.201821	-0.280854	-0.285297	-0.251739	-0.29484	-0.311934	0.17508	0.29502	0.0941442	0.123052	0.29358	0.266238	0.277284	0.312093	0.184779	0.299075	0.251757	0.32959	0.219774	0.209703	0.232272	0.260415	0.422878	0.27007	0.238918	0.273791	0.260029	0.269991	0.305766	0.173743	0.0229194	0.088192	0.0795128	0.242914
	F3	-0.205554	-0.34447	-0.0553718	-0.119051	0.107142	-0.0591316	-0.169316	0.295133	0.160642	0.145184	0.121199	-0.0770924	-0.481687	-0.554902	-0.424468	-0.39569	-0.547331	-0.452957	-0.630618	-0.64887	0.505649	0.532306	0.438647	0.428736	0.592925	0.553758	0.604656	0.63086	0.294972	0.396761	0.336606	0.277785	0.291286	0.3137	0.418554	0.336657	0.541993	0.4611	0.341554	0.332825	0.388562	0.431225	0.502104	0.392562	0.322087	0.435208	0.407836	0.401574
	F4	-0.253842	-0.354596	-0.0283705	-0.0602931	0.0145729	0.094931	-0.0254642	0.433735	0.347202	0.291016	0.20632	0.0554958	-0.528458	-0.606068	-0.457558	-0.45547	-0.632634	-0.524347	-0.694501	-0.722776	0.578777	0.598803	0.528362	0.514087	0.668381	0.629807	0.685253	0.715682	0.289849	0.37589	0.287659	0.226308	0.356328	0.372085	0.480853	0.412358	0.453005	0.469285	0.412047	0.393982	0.472029	0.504457	0.528173	0.464154	0.342676	0.46932	0.51823	0.459765
[truncated: 28 more columns]

## Sheet: SpecEn no OSAS median
														SE delta 1 (0.1-2 Hz)								SE delta 2 (2-4 Hz)								SE theta (4-8 Hz)								SE alpha (8-13 Hz)								SE sigma (10-116 Hz)
		AHI	Arousals Resp	Arousals Esp	Nadir SpO2	WASO	SleepEff	DAS	PPVT3	EVT	NEPSY DesCop	NEPSY PhPro	NEPSY Tow	C3	C4	O1	O2	T3	T4	F3	F4	C3	C4	O1	O2	T3	T4	F3	F4	C3	C4	O1	O2	T3	T4	F3	F4	C3	C4	O1	O2	T3	T4	F3	F4	C3	C4	O1	O2
	AHI	1	0.392485	0.15497	-0.269458	-0.123005	0.0603322	0.120973	0.0651792	0.00822061	-0.0229289	0.0990832	0.0971717	0.163482	0.110707	0.0848628	0.145194	0.10062	0.0385402	0.124359	0.12779	0.0864994	0.189882	0.175085	0.156348	0.065209	0.0962542	0.134054	0.112397	0.0587734	0.0310346	0.0157994	9.55573e+09	0.0490039	0.0412605	0.06297	0.0686695	0.00980397	-0.0516673	0.13782	0.16627	0.00164004	0.0486909	-0.0381826	0.0143484	-0.105362	-0.11141	-0.118144	-0.11096
	Arousals Resp	0.392485	1	0.0222004	-0.201802	-0.03773	0.0589232	0.0602665	0.0454325	-0.00396857	0.0438661	0.122914	0.0912311	0.104603	0.0850296	0.154797	0.165898	0.0593291	0.105672	-0.00519214	0.0301872	0.0617762	0.0906761	0.0440077	0.0100994	0.00972905	0.0542497	0.0393294	0.0594136	-0.139864	-0.138007	-0.127071	-0.129372	-0.104241	-0.137285	-0.197324	-0.18191	0.00638842	-0.0702996	0.106464	0.115149	0.0377736	0.038869	0.0094918	0.00108018	-0.132923	-0.155351	-0.136134	-0.159603
	Arousals Esp	0.15497	0.0222004	1	-0.143577	-0.145533	0.118195	-0.0560553	-0.0422369	-0.055523	-0.0787268	-0.0390713	-0.0420683	0.163518	0.0728682	0.0502533	0.0679315	0.0916773	0.115818	0.0927735	0.171525	0.0514253	0.0494521	0.0830233	0.0810976	0.142723	0.18843	0.273235	0.281021	0.14753	0.148307	0.136281	0.148109	0.106457	0.117165	0.193563	0.179678	-0.0907229	-0.0987343	-0.00755111	-0.0282993	-0.068997	-0.0630748	-0.0977179	-0.0636836	0.0322403	-0.00829398	-0.070897	-0.0656736
	Nadir SpO2	-0.269458	-0.201802	-0.143577	1	0.0646182	0.00633385	0.130235	0.1282	0.16394	0.0766662	0.103816	-0.0428934	-0.0985825	-0.0365047	-0.128247	-0.0669847	-0.0606201	-0.182167	-0.0288255	-0.0564188	-0.0010908	-0.0443372	-0.104136	-0.0306192	-0.0110919	-0.0201712	-0.146909	-0.157469	0.105951	0.10343	0.109898	0.0910641	0.109339	0.0659206	0.0793304	0.0810756	0.0972967	0.140462	-0.0214694	-0.040731	0.0410159	0.0325601	0.15425	0.141055	0.143928	0.111944	0.108278	0.146923
	WASO	-0.123005	-0.03773	-0.145533	0.0646182	1	-0.895455	0.0208159	0.113271	0.0686109	0.177712	0.0848335	-0.0975918	0.039875	0.14192	0.0363095	0.028193	0.0445739	-0.019839	0.0342437	0.00995245	-0.0886364	-0.14055	-0.0850661	-0.0440129	-0.0644404	-0.0834834	-0.231885	-0.251141	0.122867	0.128509	0.241982	0.274149	0.183426	0.202758	0.0568861	0.0703623	-0.35636	-0.241694	-0.331915	-0.377913	-0.239999	-0.236676	-0.147477	-0.127185	0.246082	0.221448	0.295412	0.298446
	SleepEff	0.0603322	0.0589232	0.118195	0.00633385	-0.895455	1	-0.015094	-0.092983	-0.045561	-0.171918	-0.0212576	0.0912211	-0.0987774	-0.205068	-0.0667412	-0.0849162	-0.124758	-0.0498889	-0.112141	-0.0479961	0.117041	0.157013	0.0496831	0.0103008	0.0858478	0.103339	0.176404	0.197962	-0.115391	-0.114742	-0.249749	-0.30111	-0.201574	-0.217628	-0.0854806	-0.0924635	0.383908	0.233906	0.34141	0.394095	0.247038	0.235129	0.166339	0.140894	-0.191255	-0.164975	-0.26446	-0.267514
	DAS	0.120973	0.0602665	-0.0560553	0.130235	0.0208159	-0.015094	1	0.702351	0.706942	0.473499	0.541151	0.410521	0.0376547	0.0695437	-0.0431285	0.0141905	0.0482356	0.0306342	0.0386811	-0.0186375	0.100505	0.132832	0.12817	0.149752	0.0886633	0.0852373	-0.0370925	-0.0304724	-0.0712698	-0.0731114	-0.0375362	-0.0208399	0.0272765	0.0178384	-0.00176106	0.0178067	0.184531	0.184101	0.160091	0.145396	0.0907744	0.118633	0.182519	0.141522	0.169044	0.138453	0.0820322	0.137228
	PPVT3	0.0651792	0.0454325	-0.0422369	0.1282	0.113271	-0.092983	0.702351	1	0.753031	0.333994	0.467472	0.251001	0.0543822	0.0887212	-0.012065	0.00301988	0.0308321	0.026355	0.0553889	0.00244366	0.0152444	0.0103609	0.0732765	0.102563	0.0062061	-0.00719749	-0.0165488	-0.0189284	-0.0907389	-0.111039	-0.101297	-0.0522219	0.000748792	-0.00268283	0.0305932	0.0269132	0.0320312	0.0504478	0.177782	0.131644	0.0895537	0.0826126	-0.0282231	-0.0525557	0.123101	0.085541	0.0578157	0.106638
	EVT	0.00822061	-0.00396857	-0.055523	0.16394	0.0686109	-0.045561	0.706942	0.753031	1	0.360686	0.534625	0.333684	0.0201827	0.0302231	-0.0739368	-0.0567174	0.0110169	-0.0341732	0.0133799	-0.0362924	0.119572	0.110636	0.137228	0.158682	0.0991695	0.0786119	-0.0352722	-0.0341086	-0.0424548	-0.0691263	-0.0273509	-0.0227593	0.0481383	0.03623	0.0772663	0.0870356	0.0780114	0.0972543	0.102626	0.0965667	0.0815572	0.0718285	0.0358118	-0.00867004	0.166639	0.136131	0.0571777	0.114436
	NEPSY DesCop	-0.0229289	0.0438661	-0.0787268	0.0766662	0.177712	-0.171918	0.473499	0.333994	0.360686	1	0.336819	0.313287	-0.0260747	-0.0231773	-0.0895032	-0.0948705	-0.00306943	-0.0283686	-0.00154932	-0.0199804	0.0842415	0.113861	0.0475179	0.0380867	0.0629454	0.101558	-0.0794582	-0.0764781	-0.0623524	-0.0657123	-0.0120908	0.00215297	0.0194363	0.0653067	-0.0436384	-0.000604239	0.0198984	0.0243839	0.0548798	0.0732945	0.0613606	0.0516393	0.0385638	0.069132	0.174736	0.156082	0.11601	0.139731
	NEPSY PhPro	0.0990832	0.122914	-0.0390713	0.103816	0.0848335	-0.0212576	0.541151	0.467472	0.534625	0.336819	1	0.374039	-0.028662	-0.00860947	-0.0627322	0.00125537	-0.0397008	-0.0823816	-0.0258366	-0.0121601	0.0982115	0.0854148	0.00982135	0.0448733	0.0684584	0.0365652	-0.00693382	-0.00645254	0.0140891	-0.0104398	0.0544849	0.0289965	0.0700479	0.0817788	0.0505672	0.0639519	0.0362994	0.0319252	0.0121177	0.0325642	0.0468419	0.0282841	0.0710634	0.095739	0.0760942	0.0310982	0.0153847	0.0693304
	NEPSY Tow	0.0971717	0.0912311	-0.0420683	-0.0428934	-0.0975918	0.0912211	0.410521	0.251001	0.333684	0.313287	0.374039	1	0.0260079	-0.0258148	0.0189159	0.0566298	0.021785	0.0146066	0.011773	0.017565	0.0374294	0.0653319	-0.0153243	0.023134	0.0154503	0.00919196	-0.0544368	-0.035735	-0.0142309	-0.0424239	0.00925813	-0.0104352	0.0449452	0.0118505	0.0357987	0.0337196	0.262657	0.250905	0.073497	0.135128	0.197298	0.184709	0.277075	0.264779	-0.0368335	-0.0498931	-0.0855733	-0.0462886
SE delta 1 (0.1-2 Hz)	C3	0.163482	0.104603	0.163518	-0.0985825	0.039875	-0.0987774	0.0376547	0.0543822	0.0201827	-0.0260747	-0.028662	0.0260079	1	0.8635	0.6654	0.720517	0.747063	0.760046	0.716876	0.637653	-0.136563	-0.120624	-0.0790678	-0.0665974	-0.141079	-0.0882489	-0.0613755	-0.0424409	-0.0434823	-0.000719188	-0.013958	0.00555249	-0.0367093	-0.0218221	0.0248693	0.00664927	-0.157378	-0.18017	0.0460325	0.0388797	0.0193357	-3.34166e+09	-0.108838	-0.116444	0.151595	0.10001	0.0985366	0.117415
	C4	0.110707	0.0850296	0.0728682	-0.0365047	0.14192	-0.205068	0.0695437	0.0887212	0.0302231	-0.0231773	-0.00860947	-0.0258148	0.8635	1	0.655783	0.738402	0.702854	0.669012	0.670692	0.605799	-0.154723	-0.13397	-0.077873	-0.0394395	-0.146413	-0.101664	-0.0550825	-0.0399637	-0.0182142	0.0235124	0.0305124	0.0672836	-0.0218335	0.0218964	0.0276243	0.0102909	-0.226061	-0.23543	0.0120698	-0.00586723	-0.0512586	-0.0632075	-0.104865	-0.136122	0.178885	0.153748	0.183383	0.207551
	O1	0.0848628	0.154797	0.0502533	-0.128247	0.0363095	-0.0667412	-0.0431285	-0.012065	-0.0739368	-0.0895032	-0.0627322	0.0189159	0.6654	0.655783	1	0.838581	0.634792	0.646279	0.569083	0.467801	-0.134753	-0.148222	-0.101595	-0.116216	-0.0769868	-0.0307661	-0.00337617	-0.00203407	-0.0436792	-0.0153163	-0.0629253	-0.00338214	-0.100854	-0.0833453	-0.0231263	-0.0608639	-0.102037	-0.123547	0.0844051	0.0698329	0.0179108	-0.00656786	-0.0747009	-0.12214	0.000735127	0.0159942	0.0893524	0.0657804
	O2	0.145194	0.165898	0.0679315	-0.0669847	0.028193	-0.0849162	0.0141905	0.00301988	-0.0567174	-0.0948705	0.00125537	0.0566298	0.720517	0.738402	0.838581	1	0.686144	0.643491	0.620169	0.491879	-0.113786	-0.101758	-0.0696067	-0.0365357	-0.0520053	-0.0179888	0.0325632	0.0234203	-0.0939696	-0.053137	-0.0709811	-0.0355128	-0.116349	-0.105799	-0.0440882	-0.0794411	-0.101602	-0.131148	0.0672965	0.0676902	0.00556493	0.00366244	-0.0272901	-0.102061	-0.00297521	-0.0115057	0.0642654	0.105111
	T3	0.10062	0.0593291	0.0916773	-0.0606201	0.0445739	-0.124758	0.0482356	0.0308321	0.0110169	-0.00306943	-0.0397008	0.021785	0.747063	0.702854	0.634792	0.686144	1	0.8003	0.807946	0.698781	-0.13299	-0.125806	-0.117691	-0.134582	-0.116392	-0.0742525	-0.04969	-0.0220406	0.00129111	0.0287342	0.0147258	0.0377417	0.0246182	0.000130732	0.0708457	0.0518532	-0.135719	-0.160372	0.0455106	0.0294208	-0.0113015	0.0182367	-0.0297628	-0.0389159	0.238896	0.221732	0.230974	0.250225
	T4	0.0385402	0.105672	0.115818	-0.182167	-0.019839	-0.0498889	0.0306342	0.026355	-0.0341732	-0.0283686	-0.0823816	0.0146066	0.760046	0.669012	0.646279	0.643491	0.8003	1	0.743976	0.668334	-0.140944	-0.125393	-0.095535	-0.129807	-0.128818	-0.0684271	-0.0378378	0.00336475	-0.0689039	-0.035736	-0.0688816	-0.0243567	-0.0639018	-0.0614488	0.00332209	-0.00255505	-0.119378	-0.12839	0.10267	0.0870052	0.0427819	0.0369606	-0.0474673	-0.0640584	0.18544	0.173558	0.19069	0.196349
	F3	0.124359	-0.00519214	0.0927735	-0.0288255	0.0342437	-0.112141	0.0386811	0.0553889	0.0133799	-0.00154932	-0.0258366	0.011773	0.716876	0.670692	0.569083	0.620169	0.807946	0.743976	1	0.821914	-0.144894	-0.0955249	-0.0775017	-0.0929791	-0.112677	-0.0961846	-0.0665985	-0.0318994	0.00769715	0.010468	0.0413919	0.0388199	0.0234831	-0.0139466	0.0932098	0.0736295	-0.151612	-0.178315	0.0814111	0.0620174	0.00396335	-0.00909889	-0.0474494	-0.0511394	0.25632	0.240685	0.246181	0.273844
	F4	0.12779	0.0301872	0.171525	-0.0564188	0.00995245	-0.0479961	-0.0186375	0.00244366	-0.0362924	-0.0199804	-0.0121601	0.017565	0.637653	0.605799	0.467801	0.491879	0.698781	0.668334	0.821914	1	-0.059301	-0.0184572	-0.0302082	-0.0275808	-0.0446415	-0.0142693	0.0118769	0.0571551	0.034272	0.0479758	0.0475559	0.058814	0.0618615	0.0226075	0.108733	0.0955952	-0.154651	-0.145961	0.091763	0.0662024	0.0259304	-0.00521847	-0.0196271	0.0031852	0.322429	0.287775	0.28922	0.29655
SE delta 2 (2-4 Hz)	C3	0.0864994	0.0617762	0.0514253	-0.0010908	-0.0886364	0.117041	0.100505	0.0152444	0.119572	0.0842415	0.0982115	0.0374294	-0.136563	-0.154723	-0.134753	-0.113786	-0.13299	-0.140944	-0.144894	-0.059301	1	0.850909	0.573608	0.508072	0.65288	0.704103	0.535438	0.528922	-0.303153	-0.314067	-0.194788	-0.190911	-0.251875	-0.2576	-0.212491	-0.186337	0.148269	0.0784891	0.0495081	0.000800228	0.0507405	0.048972	0.14483	0.180683	0.150162	0.0771661	0.0623949	0.066855
	C4	0.189882	0.0906761	0.0494521	-0.0443372	-0.14055	0.157013	0.132832	0.0103609	0.110636	0.113861	0.0854148	0.0653319	-0.120624	-0.13397	-0.148222	-0.101758	-0.125806	-0.125393	-0.0955249	-0.0184572	0.850909	1	0.637318	0.549258	0.660293	0.709277	0.499373	0.490478	-0.283629	-0.312036	-0.165899	-0.170991	-0.239687	-0.235002	-0.174625	-0.141684	0.142975	0.0729167	0.0615964	0.0201557	0.0284191	0.0420448	0.13633	0.173243	0.155321	0.142457	0.094838	0.104734
	O1	0.175085	0.0440077	0.0830233	-0.104136	-0.0850661	0.0496831	0.12817	0.0732765	0.137228	0.0475179	0.00982135	-0.0153243	-0.0790678	-0.077873	-0.101595	-0.0696067	-0.117691	-0.095535	-0.0775017	-0.0302082	0.573608	0.637318	1	0.860737	0.556404	0.645659	0.587414	0.576904	-0.293617	-0.23207	-0.260333	-0.231959	-0.236349	-0.239928	-0.221471	-0.202204	0.0679361	0.00918674	0.211128	0.164853	0.0888788	0.0895933	0.0438274	0.0831218	0.156256	0.124482	0.155678	0.167018
	O2	0.156348	0.0100994	0.0810976	-0.0306192	-0.0440129	0.0103008	0.149752	0.102563	0.158682	0.0380867	0.0448733	0.023134	-0.0665974	-0.0394395	-0.116216	-0.0365357	-0.134582	-0.129807	-0.0929791	-0.0275808	0.508072	0.549258	0.860737	1	0.581366	0.647359	0.536613	0.523999	-0.255667	-0.212042	-0.226077	-0.199563	-0.202349	-0.198581	-0.205041	-0.190261	0.0983373	0.0524264	0.199	0.177689	0.147197	0.144186	0.0796303	0.11665	0.153555	0.106363	0.143007	0.201279
	T3	0.065209	0.00972905	0.142723	-0.0110919	-0.0644404	0.0858478	0.0886633	0.0062061	0.0991695	0.0629454	0.0684584	0.0154503	-0.141079	-0.146413	-0.0769868	-0.0520053	-0.116392	-0.128818	-0.112677	-0.0446415	0.65288	0.660293	0.556404	0.581366	1	0.850502	0.542064	0.516049	-0.173385	-0.185504	-0.0873089	-0.0793957	-0.203438	-0.198618	-0.104505	-0.0754172	0.0937983	0.0140102	-0.0140445	-0.0332567	-0.0389722	0.0131019	0.107843	0.152563	0.102805	0.0605211	0.083949	0.111178
	T4	0.0962542	0.0542497	0.18843	-0.0201712	-0.0834834	0.103339	0.0852373	-0.00719749	0.0786119	0.101558	0.0365652	0.00919196	-0.0882489	-0.101664	-0.0307661	-0.0179888	-0.0742525	-0.0684271	-0.0961846	-0.0142693	0.704103	0.709277	0.645659	0.647359	0.850502	1	0.609682	0.59634	-0.224049	-0.208624	-0.135719	-0.110014	-0.228719	-0.210625	-0.132125	-0.109209	0.0635797	0.019569	-0.0141863	-0.0309043	-0.0616071	-0.0426031	0.0421293	0.0856243	0.151884	0.109202	0.130717	0.156423
	F3	0.134054	0.0393294	0.273235	-0.146909	-0.231885	0.176404	-0.0370925	-0.0165488	-0.0352722	-0.0794582	-0.00693382	-0.0544368	-0.0613755	-0.0550825	-0.00337617	0.0325632	-0.04969	-0.0378378	-0.0665985	0.0118769	0.535438	0.499373	0.587414	0.536613	0.542064	0.609682	1	0.926657	-0.133322	-0.116955	-0.0787122	-0.0558398	-0.0952277	-0.113934	-0.049589	-0.0526897	-0.00939476	-0.076392	0.0411303	0.0222027	-0.0454912	-0.0430989	-0.0163139	0.0552095	-0.068915	-0.0977439	-0.022262	-0.0239753
	F4	0.112397	0.0594136	0.281021	-0.157469	-0.251141	0.197962	-0.0304724	-0.0189284	-0.0341086	-0.0764781	-0.00645254	-0.035735	-0.0424409	-0.0399637	-0.00203407	0.0234203	-0.0220406	0.00336475	-0.0318994	0.0571551	0.528922	0.490478	0.576904	0.523999	0.516049	0.59634	0.926657	1	-0.15476	-0.130103	-0.10702	-0.0705409	-0.104353	-0.140993	-0.057977	-0.0489777	0.0170366	-0.0538976	0.0937142	0.0642943	-0.00709358	0.000864743	-0.0046324	0.0792521	-0.0515391	-0.0932029	-0.0222596	-0.0281103
SE theta (4-8 Hz)	C3	0.0587734	-0.139864	0.14753	0.105951	0.122867	-0.115391	-0.0712698	-0.0907389	-0.0424548	-0.0623524	0.0140891	-0.0142309	-0.0434823	-0.0182142	-0.0436792	-0.0939696	0.00129111	-0.0689039	0.00769715	0.034272	-0.303153	-0.283629	-0.293617	-0.255667	-0.173385	-0.224049	-0.133322	-0.15476	1	0.916218	0.736832	0.69897	0.775202	0.76824	0.778396	0.780472	-0.293559	-0.203263	-0.311626	-0.291513	-0.307374	-0.28267	-0.111453	-0.0345054	0.162201	0.202109	0.127305	0.12313
	C4	0.0310346	-0.138007	0.148307	0.10343	0.128509	-0.114742	-0.0731114	-0.111039	-0.0691263	-0.0657123	-0.0104398	-0.0424239	-0.000719188	0.0235124	-0.0153163	-0.053137	0.0287342	-0.035736	0.010468	0.0479758	-0.314067	-0.312036	-0.23207	-0.212042	-0.185504	-0.208624	-0.116955	-0.130103	0.916218	1	0.729163	0.688735	0.766631	0.764246	0.766828	0.773905	-0.335765	-0.26288	-0.329915	-0.316477	-0.34552	-0.334979	-0.140663	-0.0611861	0.152088	0.206944	0.170121	0.170873
	O1	0.0157994	-0.127071	0.136281	0.109898	0.241982	-0.249749	-0.0375362	-0.101297	-0.0273509	-0.0120908	0.0544849	0.00925813	-0.013958	0.0305124	-0.0629253	-0.0709811	0.0147258	-0.0688816	0.0413919	0.0475559	-0.194788	-0.165899	-0.260333	-0.226077	-0.0873089	-0.135719	-0.0787122	-0.10702	0.736832	0.729163	1	0.917048	0.769979	0.78552	0.778229	0.784296	-0.397528	-0.345269	-0.570842	-0.536362	-0.4618	-0.446656	-0.202394	-0.117238	0.168944	0.217253	0.22173	0.226596
	O2	9.55573e+09	-0.129372	0.148109	0.0910641	0.274149	-0.30111	-0.0208399	-0.0522219	-0.0227593	0.00215297	0.0289965	-0.0104352	0.00555249	0.0672836	-0.00338214	-0.0355128	0.0377417	-0.0243567	0.0388199	0.058814	-0.190911	-0.170991	-0.231959	-0.199563	-0.0793957	-0.110014	-0.0558398	-0.0705409	0.69897	0.688735	0.917048	1	0.761508	0.793828	0.751237	0.753577	-0.412617	-0.323467	-0.553119	-0.568264	-0.446661	-0.429032	-0.184338	-0.10157	0.163558	0.218606	0.24558	0.247962
	T3	0.0490039	-0.104241	0.106457	0.109339	0.183426	-0.201574	0.0272765	0.000748792	0.0481383	0.0194363	0.0700479	0.0449452	-0.0367093	-0.0218335	-0.100854	-0.116349	0.0246182	-0.0639018	0.0234831	0.0618615	-0.251875	-0.239687	-0.236349	-0.202349	-0.203438	-0.228719	-0.0952277	-0.104353	0.775202	0.766631	0.769979	0.761508	1	0.90559	0.776058	0.78041	-0.291916	-0.182691	-0.378067	-0.348438	-0.366905	-0.338446	-0.134168	-0.0503259	0.16278	0.220945	0.203201	0.222064
	T4	0.0412605	-0.137285	0.117165	0.0659206	0.202758	-0.217628	0.0178384	-0.00268283	0.03623	0.0653067	0.0817788	0.0118505	-0.0218221	0.0218964	-0.0833453	-0.105799	0.000130732	-0.0614488	-0.0139466	0.0226075	-0.2576	-0.235002	-0.239928	-0.198581	-0.198618	-0.210625	-0.113934	-0.140993	0.76824	0.764246	0.78552	0.793828	0.90559	1	0.789683	0.793603	-0.322706	-0.202958	-0.395812	-0.37349	-0.377592	-0.368511	-0.167852	-0.0853366	0.176219	0.220139	0.201464	0.23052
	F3	0.06297	-0.197324	0.193563	0.0793304	0.0568861	-0.0854806	-0.00176106	0.0305932	0.0772663	-0.0436384	0.0505672	0.0357987	0.0248693	0.0276243	-0.0231263	-0.0440882	0.0708457	0.00332209	0.0932098	0.108733	-0.212491	-0.174625	-0.221471	-0.205041	-0.104505	-0.132125	-0.049589	-0.057977	0.778396	0.766828	0.778229	0.751237	0.776058	0.789683	1	0.962529	-0.340361	-0.227598	-0.343637	-0.331284	-0.340525	-0.335341	-0.244585	-0.167436	0.161779	0.199194	0.166551	0.184705
	F4	0.0686695	-0.18191	0.179678	0.0810756	0.0703623	-0.0924635	0.0178067	0.0269132	0.0870356	-0.000604239	0.0639519	0.0337196	0.00664927	0.0102909	-0.0608639	-0.0794411	0.0518532	-0.00255505	0.0736295	0.0955952	-0.186337	-0.141684	-0.202204	-0.190261	-0.0754172	-0.109209	-0.0526897	-0.0489777	0.780472	0.773905	0.784296	0.753577	0.78041	0.793603	0.962529	1	-0.343712	-0.224384	-0.34903	-0.336447	-0.359256	-0.354569	-0.226777	-0.146388	0.17326	0.210092	0.172158	0.191367
SE alpha (8-13 Hz)	C3	0.00980397	0.00638842	-0.0907229	0.0972967	-0.35636	0.383908	0.184531	0.0320312	0.0780114	0.0198984	0.0362994	0.262657	-0.157378	-0.226061	-0.102037	-0.101602	-0.135719	-0.119378	-0.151612	-0.154651	0.148269	0.142975	0.0679361	0.0983373	0.0937983	0.0635797	-0.00939476	0.0170366	-0.293559	-0.335765	-0.397528	-0.412617	-0.291916	-0.322706	-0.340361	-0.343712	1	0.75801	0.40495	0.428705	0.523164	0.556844	0.576425	0.516646	-0.08379	-0.155489	-0.200122	-0.196904
	C4	-0.0516673	-0.0702996	-0.0987343	0.140462	-0.241694	0.233906	0.184101	0.0504478	0.0972543	0.0243839	0.0319252	0.250905	-0.18017	-0.23543	-0.123547	-0.131148	-0.160372	-0.12839	-0.178315	-0.145961	0.0784891	0.0729167	0.00918674	0.0524264	0.0140102	0.019569	-0.076392	-0.0538976	-0.203263	-0.26288	-0.345269	-0.323467	-0.182691	-0.202958	-0.227598	-0.224384	0.75801	1	0.389226	0.390211	0.493823	0.500951	0.509832	0.45929	-0.135221	-0.168732	-0.21213	-0.2087
	O1	0.13782	0.106464	-0.00755111	-0.0214694	-0.331915	0.34141	0.160091	0.177782	0.102626	0.0548798	0.0121177	0.073497	0.0460325	0.0120698	0.0844051	0.0672965	0.0455106	0.10267	0.0814111	0.091763	0.0495081	0.0615964	0.211128	0.199	-0.0140445	-0.0141863	0.0411303	0.0937142	-0.311626	-0.329915	-0.570842	-0.553119	-0.378067	-0.395812	-0.343637	-0.34903	0.40495	0.389226	1	0.910278	0.673933	0.669342	0.209801	0.212397	-0.0660937	-0.111969	-0.112701	-0.152155
	O2	0.16627	0.115149	-0.0282993	-0.040731	-0.377913	0.394095	0.145396	0.131644	0.0965667	0.0732945	0.0325642	0.135128	0.0388797	-0.00586723	0.0698329	0.0676902	0.0294208	0.0870052	0.0620174	0.0662024	0.000800228	0.0201557	0.164853	0.177689	-0.0332567	-0.0309043	0.0222027	0.0642943	-0.291513	-0.316477	-0.536362	-0.568264	-0.348438	-0.37349	-0.331284	-0.336447	0.428705	0.390211	0.910278	1	0.673756	0.667664	0.204239	0.202295	-0.0914519	-0.12557	-0.150089	-0.171546
	T3	0.00164004	0.0377736	-0.068997	0.0410159	-0.239999	0.247038	0.0907744	0.0895537	0.0815572	0.0613606	0.0468419	0.197298	0.0193357	-0.0512586	0.0179108	0.00556493	-0.0113015	0.0427819	0.00396335	0.0259304	0.0507405	0.0284191	0.0888788	0.147197	-0.0389722	-0.0616071	-0.0454912	-0.00709358	-0.307374	-0.34552	-0.4618	-0.446661	-0.366905	-0.377592	-0.340525	-0.359256	0.523164	0.493823	0.673933	0.673756	1	0.896614	0.458271	0.445348	-0.0518028	-0.127996	-0.171113	-0.180462
	T4	0.0486909	0.038869	-0.0630748	0.0325601	-0.236676	0.235129	0.118633	0.0826126	0.0718285	0.0516393	0.0282841	0.184709	-3.34166e+09	-0.0632075	-0.00656786	0.00366244	0.0182367	0.0369606	-0.00909889	-0.00521847	0.048972	0.0420448	0.0895933	0.144186	0.0131019	-0.0426031	-0.0430989	0.000864743	-0.28267	-0.334979	-0.446656	-0.429032	-0.338446	-0.368511	-0.335341	-0.354569	0.556844	0.500951	0.669342	0.667664	0.896614	1	0.468039	0.463133	-0.0274279	-0.113958	-0.147244	-0.167062
	F3	-0.0381826	0.0094918	-0.0977179	0.15425	-0.147477	0.166339	0.182519	-0.0282231	0.0358118	0.0385638	0.0710634	0.277075	-0.108838	-0.104865	-0.0747009	-0.0272901	-0.0297628	-0.0474673	-0.0474494	-0.0196271	0.14483	0.13633	0.0438274	0.0796303	0.107843	0.0421293	-0.0163139	-0.0046324	-0.111453	-0.140663	-0.202394	-0.184338	-0.134168	-0.167852	-0.244585	-0.226777	0.576425	0.509832	0.209801	0.204239	0.458271	0.468039	1	0.892196	-0.0098072	-0.032112	-0.0981971	-0.0742473
	F4	0.0143484	0.00108018	-0.0636836	0.141055	-0.127185	0.140894	0.141522	-0.0525557	-0.00867004	0.069132	0.095739	0.264779	-0.116444	-0.136122	-0.12214	-0.102061	-0.0389159	-0.0640584	-0.0511394	0.0031852	0.180683	0.173243	0.0831218	0.11665	0.152563	0.0856243	0.0552095	0.0792521	-0.0345054	-0.0611861	-0.117238	-0.10157	-0.0503259	-0.0853366	-0.167436	-0.146388	0.516646	0.45929	0.212397	0.202295	0.445348	0.463133	0.892196	1	0.0153209	-0.0111809	-0.0757572	-0.0589246
SE sigma (10-16 Hz)	C3	-0.105362	-0.132923	0.0322403	0.143928	0.246082	-0.191255	0.169044	0.123101	0.166639	0.174736	0.0760942	-0.0368335	0.151595	0.178885	0.000735127	-0.00297521	0.238896	0.18544	0.25632	0.322429	0.150162	0.155321	0.156256	0.153555	0.102805	0.151884	-0.068915	-0.0515391	0.162201	0.152088	0.168944	0.163558	0.16278	0.176219	0.161779	0.17326	-0.08379	-0.135221	-0.0660937	-0.0914519	-0.0518028	-0.0274279	-0.0098072	0.0153209	1	0.885354	0.800356	0.804468
	C4	-0.11141	-0.155351	-0.00829398	0.111944	0.221448	-0.164975	0.138453	0.085541	0.136131	0.156082	0.0310982	-0.0498931	0.10001	0.153748	0.0159942	-0.0115057	0.221732	0.173558	0.240685	0.287775	0.0771661	0.142457	0.124482	0.106363	0.0605211	0.109202	-0.0977439	-0.0932029	0.202109	0.206944	0.217253	0.218606	0.220945	0.220139	0.199194	0.210092	-0.155489	-0.168732	-0.111969	-0.12557	-0.127996	-0.113958	-0.032112	-0.0111809	0.885354	1	0.83058	0.834866
	O1	-0.118144	-0.136134	-0.070897	0.108278	0.295412	-0.26446	0.0820322	0.0578157	0.0571777	0.11601	0.0153847	-0.0855733	0.0985366	0.183383	0.0893524	0.0642654	0.230974	0.19069	0.246181	0.28922	0.0623949	0.094838	0.155678	0.143007	0.083949	0.130717	-0.022262	-0.0222596	0.127305	0.170121	0.22173	0.24558	0.203201	0.201464	0.166551	0.172158	-0.200122	-0.21213	-0.112701	-0.150089	-0.171113	-0.147244	-0.0981971	-0.0757572	0.800356	0.83058	1	0.931573
	O2	-0.11096	-0.159603	-0.0656736	0.146923	0.298446	-0.267514	0.137228	0.106638	0.114436	0.139731	0.0693304	-0.0462886	0.117415	0.207551	0.0657804	0.105111	0.250225	0.196349	0.273844	0.29655	0.066855	0.104734	0.167018	0.201279	0.111178	0.156423	-0.0239753	-0.0281103	0.12313	0.170873	0.226596	0.247962	0.222064	0.23052	0.184705	0.191367	-0.196904	-0.2087	-0.152155	-0.171546	-0.180462	-0.167062	-0.0742473	-0.0589246	0.804468	0.834866	0.931573	1
	T3	-0.116234	-0.204272	0.135611	0.119812	0.233657	-0.211552	0.105879	0.0637813	0.144492	0.119451	0.0236557	-0.0969615	0.0856588	0.109391	-0.0324917	-0.0167677	0.242444	0.171398	0.275377	0.30588	0.0628315	0.0812958	0.119281	0.138283	0.120482	0.162482	-0.0257427	-0.0102206	0.189015	0.188582	0.220069	0.213929	0.252068	0.244567	0.218276	0.222248	-0.182317	-0.214444	-0.134999	-0.133961	-0.149655	-0.115731	-0.0875442	-0.0534876	0.797759	0.809822	0.75529	0.780077
	T4	-0.0978358	-0.18638	0.126717	0.0863223	0.225121	-0.210034	0.100596	0.0791293	0.0868293	0.0913181	0.0197314	-0.113113	0.103937	0.164428	-0.0127636	0.000480325	0.227083	0.210544	0.255439	0.312923	0.0539096	0.0911839	0.134962	0.146445	0.0751533	0.147433	-0.023235	0.00325481	0.164154	0.160923	0.181013	0.207006	0.207993	0.219136	0.190762	0.19799	-0.160215	-0.17244	-0.0950842	-0.115579	-0.128104	-0.104006	-0.0727506	-0.0613721	0.845243	0.844275	0.820772	0.830952
	F3	-0.0427319	-0.231735	0.121096	0.0436205	0.0883618	-0.101396	0.0156257	0.0574753	0.0427629	0.0216096	-0.0587235	-0.0797499	0.153517	0.195838	0.0552291	0.0550406	0.305886	0.225508	0.35809	0.401535	0.0778974	0.119888	0.155137	0.150704	0.0707922	0.134648	0.148922	0.153583	0.209929	0.179208	0.229891	0.248487	0.202858	0.205291	0.29228	0.279213	-0.159092	-0.189151	-0.0498446	-0.062467	-0.0644877	-0.0620444	-0.117119	-0.072412	0.750122	0.748226	0.70832	0.722112
	F4	-0.0584524	-0.214066	0.132215	0.031174	0.101733	-0.123646	0.027791	0.0419841	0.0617662	0.00128391	-0.0622993	-0.0597046	0.171917	0.222037	0.0716523	0.0666916	0.29728	0.249038	0.351225	0.428503	0.0772058	0.11471	0.174188	0.179079	0.0631556	0.141777	0.156755	0.215677	0.219196	0.196415	0.236996	0.27742	0.238081	0.228182	0.302314	0.304215	-0.170009	-0.163917	-0.0345837	-0.0689732	-0.0709557	-0.0574798	-0.0954398	-0.0573492	0.723484	0.704002	0.700697	0.695735
SE beta 1 (13-19 Hz)	C3	0.0794374	0.0783993	-0.130151	-0.0367728	0.0362266	-0.0826892	0.108706	0.00329622	0.0327899	0.108821	0.0351147	0.00646518	-0.00930491	0.0753857	0.0866699	0.0373524	0.0461708	0.0283968	-0.0550213	-0.057152	0.0107815	0.0191229	0.0256478	0.0248552	0.0381045	0.0252127	0.0337796	0.00651073	-0.143983	-0.107741	-0.105551	-0.0935012	-0.046572	-0.03806	-0.15424	-0.155713	-0.00977205	-0.0709081	-0.129925	-0.0996333	-0.164298	-0.130101	-0.0950226	-0.123241	0.0214851	0.08476	0.152103	0.139922
	C4	0.0118633	0.00829344	-0.202865	0.00292844	0.0427372	-0.0640636	0.0864949	-0.0256826	0.0227905	0.0569905	0.0353024	-0.0566265	-0.0481471	0.0600239	0.0604919	0.00521101	0.0367956	0.0262745	-0.0634433	-0.0703219	-0.0708558	-0.0524182	-0.0726972	-0.0667347	-0.00890787	-0.0338537	-0.0339328	-0.0724615	-0.0427135	-0.0201825	0.000443807	0.0119628	0.0155201	0.036784	-0.074847	-0.0797094	-0.110294	-0.0965908	-0.222907	-0.189395	-0.270614	-0.255083	-0.133737	-0.169098	-0.0132976	0.131569	0.135948	0.143194
	O1	-0.0341187	0.0971485	-0.214792	-0.0930883	-0.0386407	-0.012373	-0.124442	-0.103476	-0.114033	-0.0357649	-0.0319886	-0.0913816	0.003682	0.0466044	0.0996729	0.0443029	0.0294274	0.0569286	-0.00935275	0.038682	-0.106187	-0.123373	-0.0573054	-0.0627503	-0.0234304	-0.0492394	0.00583742	0.000571075	-0.115872	-0.10492	-0.138484	-0.0862719	-0.0760345	-0.0753669	-0.154309	-0.176494	-0.0904343	-0.0959519	-0.0283181	-0.0280344	-0.0605749	-0.0501752	-0.148369	-0.136427	-0.0479756	0.0155959	0.114652	0.0883444
	O2	0.00954955	-0.00856502	-0.241508	-0.000180581	-0.0410213	-0.00880279	-0.0118855	-0.0259604	-0.0216278	0.0172116	-0.0113311	-0.0025549	-0.016491	0.0274255	0.0947147	0.0772684	0.038437	0.025928	0.0118445	0.00714453	-0.0708163	-0.0582631	0.00588753	0.0162092	0.0498928	0.016566	0.0433471	0.0241523	-0.135135	-0.114104	-0.160177	-0.142464	-0.0982501	-0.121199	-0.176312	-0.195332	-0.0251811	-0.0526615	-0.0452584	-0.028005	-0.0804598	-0.0573573	-0.0806622	-0.0771348	-0.0378598	0.0124615	0.111022	0.121252
	T3	0.00708836	0.0967261	-0.21746	-0.0428262	0.0570644	-0.0947947	-0.0166504	-0.0341969	0.0128431	0.0291674	0.0591731	0.0133175	0.00863024	0.0779866	0.0148908	0.041351	0.0475102	0.081035	-0.0391559	-0.0397765	-0.12699	-0.0893494	-0.068619	0.00376722	-0.0739904	-0.0812612	-0.0566798	-0.0674682	-0.0405426	-0.00917266	-0.0259166	-0.0455924	-0.0276443	0.01957	-0.0652383	-0.0644232	-0.074655	-0.106052	-0.148553	-0.118254	-0.0978273	-0.0744435	-0.0555109	-0.0605685	-0.0687645	0.0114586	0.0348949	0.0469278
	T4	0.0228791	0.0502917	-0.215596	0.00480737	0.0243175	-0.0582019	0.0249426	-0.0654618	0.0328296	0.0474202	0.0140041	0.0198838	0.00774021	0.057766	0.0694936	0.07402	0.0918518	0.0534012	-0.00218139	-0.0394184	-0.0677117	-0.0851286	-0.0333799	0.0153135	-0.00874792	-0.0511661	-0.00909542	-0.0351765	-0.0735887	-0.0436482	-0.0605037	-0.0777242	-0.0295801	-0.0452699	-0.097428	-0.101127	-0.0337427	-0.087312	-0.109939	-0.069975	-0.109491	-0.0465423	-0.0394286	-0.0624852	-0.0510569	0.0487509	0.0681322	0.0721529
	F3	0.050781	0.0855752	-0.127257	-0.0518644	-0.0263753	-0.0238342	0.0902483	0.0329793	0.0177084	0.0475662	0.0471255	0.0453637	0.0258259	0.115418	0.123649	0.101808	0.13148	0.106891	0.0284934	0.0324802	0.0449557	0.0160629	-0.00160714	0.00805956	0.110323	0.0747744	0.149358	0.133536	-0.132017	-0.0922823	-0.0695428	-0.0332845	-0.0205748	-0.0261175	-0.0955761	-0.10467	-0.0666694	-0.0969025	-0.139801	-0.116381	-0.193993	-0.151114	-0.0473499	-0.0603678	-0.0161427	0.0786802	0.139132	0.135407
	F4	0.0274411	0.133025	-0.152167	-0.0626981	-0.0251483	-0.0145561	0.0957886	0.0365532	0.0554662	0.0441703	0.0783031	0.0246947	0.0124777	0.103175	0.0853007	0.0702572	0.0871781	0.0885834	-0.016959	0.0233869	0.0574184	0.0307839	0.0160934	0.0217104	0.107176	0.0625258	0.139142	0.114352	-0.139004	-0.107275	-0.0783587	-0.047867	-0.0246748	-0.0216862	-0.123681	-0.133061	-0.0570527	-0.0935968	-0.140699	-0.117708	-0.172127	-0.141601	-0.0217255	-0.0365388	0.00578894	0.0919839	0.139211	0.128949
SE beta 2 (19-30 Hz)	C3	-0.0269627	-0.0095717	-0.0117509	0.126741	0.0840093	-0.115145	-0.0180496	0.00374634	-0.0280268	-0.096012	-0.112667	-0.0875154	0.143954	0.159685	0.115354	0.154034	0.158743	0.136151	0.113632	0.0688926	-0.105896	-0.0526892	0.00625549	0.022524	-0.0912691	-0.0870192	-0.0467216	-0.0591321	-0.0831276	-0.0669715	-0.0613365	-0.0458592	-0.0942902	-0.0968057	-0.0580914	-0.0344339	-0.0157486	-0.0612343	0.0728543	0.00446744	0.0413467	0.0626674	-0.0320271	-0.070517	-0.0410112	-0.0628949	0.00695926	-0.0128316
	C4	-0.0818439	-0.114765	-0.0793611	0.147062	0.0887181	-0.105505	0.00541945	0.0181448	-0.00368939	-0.0568893	-0.0949402	-0.116309	0.0971958	0.10706	0.0624686	0.101668	0.154299	0.138021	0.096577	0.0636996	-0.0655925	-0.0352394	0.00804234	0.00584568	-0.0912546	-0.109069	-0.0348288	-0.050355	-0.0632927	-0.0724331	-0.0769763	-0.0403043	-0.0886666	-0.0963022	-0.0572959	-0.037568	-0.00694579	0.0183146	0.0993768	0.0219321	0.0810918	0.083581	-0.0246559	-0.0552004	-0.0556558	-0.0396392	0.00543578	-0.0116766
	O1	-0.0333651	-0.00422565	-0.141527	0.0465044	0.110025	-0.11112	-0.115917	-0.0911516	-0.164787	-0.000859728	-0.0681794	-0.0225944	0.165662	0.149376	0.120937	0.148042	0.143001	0.192153	0.141391	0.110126	-0.190291	-0.127406	-0.140493	-0.0924374	-0.0736153	-0.0990038	-0.172646	-0.173146	-0.0426175	-0.0453363	-0.0317411	-0.0191575	-0.0576948	-0.0183906	-0.046173	-0.0147604	0.061417	0.101829	0.0579379	0.0167718	0.03775	0.0502432	0.00300135	-0.0257487	-0.0788716	-0.0913595	0.0133729	-0.0226611
	O2	-0.063623	-0.014524	-0.0973919	0.127043	0.00553434	-0.00137175	-0.0364278	-0.0102661	-0.0739271	-0.031333	-0.0483537	-0.0337277	0.209614	0.181324	0.190569	0.260787	0.231991	0.237315	0.205594	0.115465	-0.168303	-0.0921229	-0.0837121	-0.056754	-0.048899	-0.0804857	-0.0922332	-0.103599	-0.0993054	-0.10237	-0.110127	-0.113381	-0.121558	-0.0997082	-0.11178	-0.087604	0.139728	0.13301	0.0828107	0.0678106	0.0887957	0.109936	0.0875659	0.0387899	-0.11663	-0.127752	-0.0717023	-0.0737734
	T3	-0.0135427	-0.0201283	0.0260338	0.00914926	0.120439	-0.138014	-0.00954793	-0.0177612	-0.0129054	0.0877633	0.0344329	-0.0132947	0.11189	0.0946379	0.0402421	0.109085	0.124744	0.0797766	0.122497	0.0330851	0.0255931	0.0874203	0.0245447	0.051619	0.0284242	0.00505788	-0.0113502	-0.0261682	-0.178496	-0.193849	-0.0718435	-0.0701403	-0.177822	-0.111818	-0.153978	-0.139425	0.0709464	0.0268967	-0.0546849	-0.101673	0.0893591	0.0927568	0.0209409	0.018341	-0.0558892	-0.106652	-0.0785127	-0.0904149
	T4	0.0726305	0.0367539	0.038561	-0.0324556	0.0856663	-0.151371	0.0471488	0.00189925	-0.0533112	-0.0739843	0.000241885	0.0287965	0.214248	0.196739	0.143867	0.2198	0.179403	0.172579	0.173374	0.0669869	-0.109589	-0.0423125	-0.0102247	0.0137078	-0.0915556	-0.0795037	-0.0586137	-0.0720972	-0.141355	-0.138096	-0.0820058	-0.0843983	-0.119774	-0.0909287	-0.0829267	-0.0853715	0.112284	0.0782513	0.0351003	0.0118298	0.0793176	0.0993148	0.0238735	-0.0122197	-0.130461	-0.18199	-0.149356	-0.154092
	F3	-0.0757527	0.0628188	-0.125914	0.11636	0.0953519	-0.0389136	0.048124	0.115661	0.0950424	-0.027631	0.0870391	0.0170978	0.0348222	0.00756901	0.0662538	0.0842463	0.0443644	0.0443402	0.0463349	0.0208247	0.0680558	0.0845818	0.00672457	0.0464452	0.0194159	-0.0191924	-0.152727	-0.14689	-0.202521	-0.221872	-0.130246	-0.127556	-0.153249	-0.090763	-0.18871	-0.162247	0.134911	0.0574223	0.0552359	0.0185733	0.164989	0.122108	0.216442	0.160546	0.029811	-0.0165724	-0.0464341	-0.0240137
	F4	-0.0908369	0.0181879	-0.118458	0.126463	0.171577	-0.112607	0.104896	0.125482	0.0954959	0.00531823	0.0984906	-0.008001	0.0447259	0.0121198	0.0685673	0.0622456	0.093434	0.062034	0.0610867	0.0561832	0.0588033	0.0701922	0.0018681	0.0420986	0.0706341	0.0536224	-0.202406	-0.213241	-0.168293	-0.190696	-0.104394	-0.0919206	-0.179412	-0.101374	-0.145604	-0.125647	0.105845	0.0633123	0.0405714	-0.019741	0.120315	0.114666	0.147699	0.123228	0.0573661	0.00313541	-0.0343334	-0.0338899
SE gamma (30-70 Hz)	C3	0.158124	0.0346725	0.112665	-0.123697	-0.103359	-0.0112451	-0.0600409	-0.0388888	-0.0628751	-0.0500836	-0.000742037	0.0286639	0.0586111	0.0779284	0.0441739	0.098695	-0.0573986	-0.0288418	-0.0271458	-0.0371496	-0.144623	-0.147364	-0.0695195	-0.0306875	-0.131658	-0.133479	0.146443	0.128637	0.0439927	0.0368078	0.0267554	0.0511188	0.0813962	0.0740009	0.119104	0.0960949	-0.0130508	-0.0280331	0.0252394	0.016844	0.0448701	0.0354091	-0.126497	-0.155705	-0.33709	-0.360503	-0.263917	-0.30449
	C4	0.096491	-0.0744842	0.145149	-0.0461289	-0.0963651	-0.00365935	0.0248826	-0.000932304	0.0243266	-0.073925	0.018514	-0.00118149	0.14807	0.144136	0.113567	0.139137	0.0857912	0.0979881	0.0769712	0.0509357	-0.119001	-0.155924	-0.0650262	-0.0896264	-0.160148	-0.131614	0.15773	0.135492	0.0948358	0.0651201	0.0630052	0.124095	0.118022	0.0947058	0.179934	0.15293	-0.0650583	0.0150667	0.0597121	0.0119011	0.0639497	0.0349492	-0.102457	-0.142304	-0.205001	-0.24551	-0.166787	-0.202526
	O1	0.137907	-0.00641785	0.116043	-0.109297	-0.119912	0.0527535	-0.0415304	0.042652	-0.0135495	-0.087108	0.0323203	-0.0176676	0.128717	0.144775	0.0909548	0.0982767	0.0418876	0.0602875	0.0856058	0.0802085	-0.0987608	-0.120559	-0.133812	-0.152049	-0.128101	-0.125051	0.112929	0.0902606	0.145881	0.116865	0.126293	0.130477	0.103442	0.0966843	0.246235	0.198769	-0.0357788	-0.0216285	0.000751542	-7.90901e+09	0.0413969	0.00826972	-0.0997258	-0.107167	-0.222642	-0.265233	-0.241255	-0.268101
	O2	0.105487	-0.0103766	0.155019	-0.0998782	-0.14943	0.0725675	-0.00876265	0.0795571	0.0260365	-0.0581704	-0.0041728	0.0645137	0.146577	0.120959	0.124357	0.142745	0.0909145	0.110069	0.10362	0.096295	-0.0250264	-0.070539	-0.071091	-0.093246	-0.0880741	-0.109617	0.18697	0.195793	0.0527421	0.0243528	0.0304208	0.053473	0.0594124	0.0337294	0.181684	0.147441	0.0258059	0.0290241	0.0502437	0.00856535	0.069807	0.0711149	-0.0663833	-0.0770795	-0.209336	-0.27658	-0.183231	-0.232788
	T3	0.128349	0.040725	0.196609	-0.187794	-0.045024	-0.0317301	-0.0656987	0.0453243	-0.0444769	-0.174957	0.0210307	-0.0300128	0.102128	0.11854	0.116733	0.147103	0.0167968	0.0506772	0.0866625	0.0776188	-0.0250785	-0.000971603	0.0543173	0.0507284	-0.00872811	-0.0539329	0.255135	0.23522	0.024887	-0.0251252	0.0503068	0.0766403	0.0398593	0.0101098	0.123922	0.0849747	-0.0362711	-0.0999308	-0.0480971	-0.087899	-0.0145297	-0.028991	-0.129529	-0.156318	-0.213179	-0.26098	-0.192386	-0.214938
	T4	0.0963502	-0.0587957	0.190893	-0.135602	-0.0367996	-0.0561707	0.0234338	0.0842687	-0.0136247	-0.063454	0.0409121	0.0109367	0.144588	0.156029	0.147632	0.154558	0.0370431	0.0427351	0.0826609	0.0420547	-0.122444	-0.133163	-0.0406661	-0.0309038	-0.118005	-0.112986	0.178849	0.14661	0.0728106	0.0413089	0.0914373	0.134254	0.0724794	0.0906443	0.181529	0.137105	-0.0505124	-0.0546969	-0.0283177	-0.0705383	0.0125465	-0.0176494	-0.173156	-0.191126	-0.219666	-0.260549	-0.218783	-0.246183
	F3	0.094112	-0.000316595	0.122842	-0.0622311	-0.127006	0.0512963	-0.0794303	-0.0386933	-0.0737589	-0.0753167	-0.0519632	0.0699857	0.0327474	0.0529976	0.0536944	0.0627802	-0.0431698	0.00714211	-0.01948	0.0121423	-0.0423304	-0.0806627	-0.0429342	-0.078115	-0.0536399	-0.0469404	0.192325	0.187815	0.0846351	0.0776516	0.0936587	0.131072	0.0581453	0.0270645	0.175848	0.146714	-0.0788837	-0.0545805	-0.0778089	-0.113805	-0.0278225	-0.0348796	-0.16845	-0.178921	-0.270938	-0.302022	-0.180106	-0.227574
	F4	0.117946	-0.0564735	0.230722	-0.0766723	-0.148714	0.0777571	-0.0284031	0.0218996	-0.0508363	-0.0690495	0.0159368	0.0436493	0.144285	0.120639	0.115806	0.0912126	0.0840259	0.107029	0.115837	0.134457	-0.115292	-0.158708	-0.0983118	-0.157402	-0.124455	-0.129317	0.193608	0.197854	0.129696	0.124476	0.140146	0.171281	0.113616	0.0887769	0.215062	0.178961	-0.110482	-0.0517729	-0.0173915	-0.0545423	0.0158437	0.000227107	-0.183957	-0.128193	-0.191201	-0.227031	-0.142671	-0.1989
[truncated: 28 more columns]

## Sheet: SpecEn mild OSAS median
														SE delta 1 (0.1-2 Hz)								SE delta 2 (2-4 Hz)								SE theta (4-8 Hz)								SE alpha (8-13 Hz)								SE sigma (10-116 Hz)
		AHI	Arousals Resp	Arousals Esp	Nadir SpO2	WASO	SleepEff	DAS	PPVT3	EVT	NEPSY DesCop	NEPSY PhPro	NEPSY Tow	C3	C4	O1	O2	T3	T4	F3	F4	C3	C4	O1	O2	T3	T4	F3	F4	C3	C4	O1	O2	T3	T4	F3	F4	C3	C4	O1	O2	T3	T4	F3	F4	C3	C4	O1	O2
	AHI	1	0.399096	0.169467	-0.268449	0.0867627	-0.0955461	0.0552236	0.223729	0.227929	0.0531195	0.106503	-0.00175858	0.0134616	0.0146686	-0.0290343	-0.0642122	0.00183854	0.0924946	0.0100392	-0.0560716	0.0386061	0.0823511	-0.0451372	0.0134721	0.212705	0.163922	0.21868	0.274047	-0.166945	-0.167798	-0.122268	-0.20523	-0.234122	-0.207746	-0.175392	-0.190275	-0.163974	-0.00725806	0.0695328	0.081878	0.127075	0.0502089	0.0728496	0.0665312	-0.112882	-0.10522	-0.152531	-0.168923
	Arousals Resp	0.399096	1	-0.113571	-0.152606	0.0619547	-0.0716873	-0.166378	0.0858485	-0.0358535	-0.105973	-0.0958344	-0.143202	-0.278061	-0.272028	-0.199114	-0.215317	-0.34375	-0.142871	-0.223925	-0.2933	0.121429	0.122969	0.0547728	0.0798112	0.0947751	0.0579579	0.0327013	0.0393525	-0.173439	-0.216113	-0.200673	-0.269957	-0.252412	-0.2737	-0.283471	-0.303437	0.0266831	0.153781	0.149067	0.119903	0.199059	0.081893	0.163498	0.241728	-0.1029	-0.130345	-0.144278	-0.157264
	Arousals Esp	0.169467	-0.113571	1	-0.0418844	0.0557978	-0.183666	0.125104	0.196768	0.128903	-0.0579853	0.195965	0.0825432	0.213501	0.0638464	0.124642	0.0937988	0.267466	0.200054	0.157766	0.195956	0.0895773	0.152697	0.176168	0.215406	0.101956	0.177947	0.370552	0.372602	0.197656	0.14301	0.234558	0.205598	0.131125	0.224452	0.368146	0.323877	-0.197308	-0.0774102	0.0452616	0.0924428	0.121115	0.109581	-0.0260441	-0.0145391	-0.0259165	-0.0903984	-0.0832129	-0.0598695
	Nadir SpO2	-0.268449	-0.152606	-0.0418844	1	-0.0757056	0.0833982	0.0199972	0.0566353	0.113447	0.016643	0.0241214	0.094059	0.0082565	0.0928039	0.0551924	0.0990593	0.0151106	-0.0802608	0.0315927	0.0965891	-0.122064	-0.18662	-0.162649	-0.139466	-0.155048	-0.199422	-0.156026	-0.178482	-0.018383	0.00183671	-0.0105021	0.0101679	-0.0287764	-0.036545	-0.103042	-0.0930545	0.0247712	-0.0737928	-0.181226	-0.117761	-0.225656	-0.177161	-0.123855	-0.0828015	0.0445144	0.0676197	0.0770108	0.0697148
	WASO	0.0867627	0.0619547	0.0557978	-0.0757056	1	-0.8013	0.0302108	0.00507309	0.0680336	0.0207201	0.0770746	-0.126456	0.120766	0.0780201	0.103649	0.174968	-0.0124096	0.0112676	0.0118185	0.0844397	-0.0453208	-0.0684204	-0.00230961	0.00223456	-0.0252018	-0.00010513	-0.0738946	-0.126699	0.00211234	0.0288472	0.151829	0.130894	0.00565626	0.0670044	0.0285068	0.0525016	-0.174836	-0.203186	-0.319506	-0.303417	-0.063368	-0.125323	-0.213127	-0.137819	0.0878921	0.0686636	0.0735743	0.079961
	SleepEff	-0.0955461	-0.0716873	-0.183666	0.0833982	-0.8013	1	-0.0206185	-0.0480523	-0.0868173	0.102337	-0.0769455	0.0491946	-0.105648	-0.082712	-0.0953635	-0.17386	-0.0460466	-0.0710421	-0.0563533	-0.134401	-0.0629254	-0.035443	-0.0886157	-0.10322	-0.0222537	-0.066963	-0.139973	-0.084569	-0.0356619	-0.0175435	-0.13223	-0.159668	-0.016256	-0.0570317	-0.0632946	-0.0386161	0.309949	0.295057	0.29875	0.295766	0.075403	0.117208	0.195883	0.124853	-0.0268468	0.0154687	-0.0236465	-0.0321555
	DAS	0.0552236	-0.166378	0.125104	0.0199972	0.0302108	-0.0206185	1	0.679682	0.702445	0.642053	0.589779	0.368139	-0.028874	-0.0539366	-0.0516472	-0.118333	-0.105524	-0.024118	-0.0253231	-0.0160752	0.110626	0.119207	0.0527874	0.0551875	0.209238	0.173495	0.106228	0.101966	-0.212516	-0.0927483	-0.100649	-0.0681446	-0.16864	-0.170895	-0.0805697	-0.0782427	0.0664462	0.0023486	0.108044	0.127439	-0.0282233	0.0454273	0.0381593	0.0703704	-0.0890097	-0.0771559	-0.102301	-0.102768
	PPVT3	0.223729	0.0858485	0.196768	0.0566353	0.00507309	-0.0480523	0.679682	1	0.706703	0.342511	0.577738	0.267165	-0.0929176	-0.103612	-0.126942	-0.163937	-0.160975	-0.00514099	-0.0853143	-0.113135	0.160255	0.119706	0.0896659	0.120346	0.220307	0.130697	0.192996	0.198211	-0.14404	-0.0647913	-0.0712654	-0.0397332	-0.130224	-0.127696	0.0101008	-0.00153914	-0.0422071	-0.0720596	0.163033	0.198637	0.00525326	0.061155	-0.027284	0.0265502	-0.158263	-0.173422	-0.229346	-0.219448
	EVT	0.227929	-0.0358535	0.128903	0.113447	0.0680336	-0.0868173	0.702445	0.706703	1	0.467072	0.62202	0.3593	-0.029463	-0.0517218	-0.0453095	-0.0973483	-0.128357	-0.0120789	-0.0506933	-0.0509102	0.166839	0.0969536	0.0314779	0.065608	0.254441	0.150005	0.161145	0.159546	-0.241781	-0.140603	-0.166549	-0.119602	-0.224561	-0.197428	-0.140209	-0.15717	0.0376399	-0.00477586	0.100296	0.114284	-0.0171782	0.0172586	-0.0112985	0.0688756	-0.186483	-0.196396	-0.219265	-0.221484
	NEPSY DesCop	0.0531195	-0.105973	-0.0579853	0.016643	0.0207201	0.102337	0.642053	0.342511	0.467072	1	0.488907	0.34799	0.0107335	-0.014859	-0.0242156	-0.0799139	0.00264795	0.0923155	-0.0121689	0.0569266	0.017878	0.0516468	0.079515	0.0579094	0.128444	0.132749	0.0519757	0.0797544	-0.236065	-0.125577	-0.105194	-0.137199	-0.258069	-0.248971	-0.238361	-0.233047	0.163822	0.0610714	0.0354047	0.02946	0.0433361	0.0745343	0.196341	0.184099	-0.0310555	-0.0461836	-0.033124	-0.0489695
	NEPSY PhPro	0.106503	-0.0958344	0.195965	0.0241214	0.0770746	-0.0769455	0.589779	0.577738	0.62202	0.488907	1	0.21968	-0.0692406	-0.146547	-0.188293	-0.185557	-0.197484	-0.0952382	-0.158121	-0.126669	0.00793447	-0.0122208	0.0768386	0.0847301	0.186197	0.189859	0.11658	0.135197	-0.185889	-0.0715843	-0.0178244	-0.000541478	-0.131032	-0.133233	-0.0755426	-0.0761342	-0.0425451	-0.0945247	-0.0447262	-0.0322678	-0.128325	-0.072007	0.0874049	0.124474	-0.138304	-0.167706	-0.193449	-0.146083
	NEPSY Tow	-0.00175858	-0.143202	0.0825432	0.094059	-0.126456	0.0491946	0.368139	0.267165	0.3593	0.34799	0.21968	1	-0.10808	-0.139375	-0.0420239	-0.050565	0.0247404	0.0472717	-0.0439533	0.0553264	0.0461274	0.168668	0.0257751	0.0199021	0.0947586	0.0112373	0.153384	0.135526	-0.152719	-0.181829	-0.159441	-0.153061	-0.0667239	-0.0770265	-0.0637341	-0.0837895	-0.000147132	0.0350723	0.106441	0.11293	-0.0186383	0.0558666	0.0657177	0.0978912	-0.200256	-0.214244	-0.215966	-0.195412
SE delta 1 (0.1-2 Hz)	C3	0.0134616	-0.278061	0.213501	0.0082565	0.120766	-0.105648	-0.028874	-0.0929176	-0.029463	0.0107335	-0.0692406	-0.10808	1	0.764191	0.745386	0.723054	0.748599	0.783255	0.767549	0.791443	-0.102703	-0.122678	0.0561665	0.053737	0.000834765	0.085742	0.0598997	0.0660776	0.0869557	0.0599144	0.0953823	0.128306	0.0529361	0.103138	0.142682	0.115396	-0.10203	-0.146635	-0.148733	-0.117391	-0.198292	-0.150163	-0.222569	-0.268089	0.148823	0.103288	0.169947	0.145395
	C4	0.0146686	-0.272028	0.0638464	0.0928039	0.0780201	-0.082712	-0.0539366	-0.103612	-0.0517218	-0.014859	-0.146547	-0.139375	0.764191	1	0.646889	0.666329	0.676306	0.645369	0.677918	0.724623	-0.0818598	-0.145553	0.0102832	-0.00128396	-0.0255547	0.0176518	0.0212212	0.0408823	0.0984791	0.0837232	0.170435	0.16429	0.086286	0.101972	0.175562	0.164974	-0.114306	-0.154356	-0.216471	-0.184883	-0.216271	-0.189092	-0.276714	-0.310423	0.171665	0.222402	0.200218	0.17604
	O1	-0.0290343	-0.199114	0.124642	0.0551924	0.103649	-0.0953635	-0.0516472	-0.126942	-0.0453095	-0.0242156	-0.188293	-0.0420239	0.745386	0.646889	1	0.87031	0.68597	0.690565	0.676188	0.741345	0.0279075	-0.00230131	0.0630455	0.0178746	-0.017641	0.0470716	0.00601231	0.0236047	0.131873	0.074817	0.0770793	0.113478	0.0554001	0.106621	0.1806	0.157307	-0.109906	-0.123027	-0.107655	-0.112812	-0.168897	-0.141327	-0.181872	-0.215677	0.150639	0.116387	0.24538	0.14086
	O2	-0.0642122	-0.215317	0.0937988	0.0990593	0.174968	-0.17386	-0.118333	-0.163937	-0.0973483	-0.0799139	-0.185557	-0.050565	0.723054	0.666329	0.87031	1	0.686659	0.655748	0.687402	0.730026	-0.0503898	-0.0663978	0.0329613	-0.020761	-0.0693409	-0.0302813	-0.0343331	-0.0485091	0.1157	0.0785375	0.11458	0.135601	0.125503	0.152402	0.182334	0.166279	-0.153218	-0.21073	-0.201424	-0.155855	-0.213366	-0.150364	-0.215303	-0.261807	0.225693	0.200862	0.313163	0.276282
	T3	0.00183854	-0.34375	0.267466	0.0151106	-0.0124096	-0.0460466	-0.105524	-0.160975	-0.128357	0.00264795	-0.197484	0.0247404	0.748599	0.676306	0.68597	0.686659	1	0.81944	0.801863	0.833748	-0.0118913	0.0143957	0.121852	0.113897	0.0539177	0.127523	0.183017	0.175519	0.147377	0.0613261	0.0932208	0.125718	0.113071	0.15217	0.222584	0.187942	-0.133611	-0.103955	-0.106922	-0.0932904	-0.143818	-0.106806	-0.204412	-0.266499	0.234405	0.210588	0.273862	0.245266
	T4	0.0924946	-0.142871	0.200054	-0.0802608	0.0112676	-0.0710421	-0.024118	-0.00514099	-0.0120789	0.0923155	-0.0952382	0.0472717	0.783255	0.645369	0.690565	0.655748	0.81944	1	0.773837	0.819307	-0.0622319	-0.0502875	0.0503174	0.038756	-0.00633309	0.0528578	0.168335	0.149168	0.110123	0.00921321	-0.0248676	0.00812278	0.0289959	0.0412174	0.13177	0.0792057	-0.13085	-0.10778	-0.0624051	-0.0514594	-0.118801	-0.061248	-0.151588	-0.197886	0.190829	0.153378	0.232014	0.170239
	F3	0.0100392	-0.223925	0.157766	0.0315927	0.0118185	-0.0563533	-0.0253231	-0.0853143	-0.0506933	-0.0121689	-0.158121	-0.0439533	0.767549	0.677918	0.676188	0.687402	0.801863	0.773837	1	0.86095	-0.0694942	-0.0763704	0.00497983	0.0146552	-0.00880787	0.106909	0.112231	0.105465	0.0898606	0.0363999	0.0140707	0.0567966	0.0626968	0.0636213	0.150933	0.0975378	-0.147829	-0.158635	-0.0952664	-0.0533382	-0.243025	-0.179073	-0.270247	-0.306647	0.252076	0.227643	0.288876	0.257029
	F4	-0.0560716	-0.2933	0.195956	0.0965891	0.0844397	-0.134401	-0.0160752	-0.113135	-0.0509102	0.0569266	-0.126669	0.0553264	0.791443	0.724623	0.741345	0.730026	0.833748	0.819307	0.86095	1	-0.124201	-0.110548	0.0171285	0.010898	-0.0585708	0.0599422	0.0897791	0.0950896	0.12523	0.0570673	0.0400373	0.0519268	0.0745372	0.0941206	0.171844	0.127622	-0.127191	-0.168508	-0.0789096	-0.0613587	-0.170397	-0.131584	-0.230095	-0.273512	0.252442	0.233785	0.320071	0.267718
SE delta 2 (2-4 Hz)	C3	0.0386061	0.121429	0.0895773	-0.122064	-0.0453208	-0.0629254	0.110626	0.160255	0.166839	0.017878	0.00793447	0.0461274	-0.102703	-0.0818598	0.0279075	-0.0503898	-0.0118913	-0.0622319	-0.0694942	-0.124201	1	0.849378	0.618823	0.624844	0.659309	0.663865	0.555195	0.582001	-0.256725	-0.291589	-0.140696	-0.0428538	-0.229312	-0.206085	-0.0370557	-0.0450152	-0.00731029	0.0646238	0.15815	0.0887202	0.123366	0.0546363	-0.0848876	0.0122175	-0.0413996	-0.121822	-0.0919809	-0.143991
	C4	0.0823511	0.122969	0.152697	-0.18662	-0.0684204	-0.035443	0.119207	0.119706	0.0969536	0.0516468	-0.0122208	0.168668	-0.122678	-0.145553	-0.00230131	-0.0663978	0.0143957	-0.0502875	-0.0763704	-0.110548	0.849378	1	0.670726	0.665306	0.692864	0.695186	0.579318	0.590208	-0.253692	-0.320042	-0.142364	-0.0507242	-0.220963	-0.214322	-0.0374495	-0.0446977	0.0168833	0.0915501	0.193647	0.139864	0.19711	0.163193	-0.00216348	0.0849155	0.0780078	0.0143555	0.0336115	0.00520247
	O1	-0.0451372	0.0547728	0.176168	-0.162649	-0.00230961	-0.0886157	0.0527874	0.0896659	0.0314779	0.079515	0.0768386	0.0257751	0.0561665	0.0102832	0.0630455	0.0329613	0.121852	0.0503174	0.00497983	0.0171285	0.618823	0.670726	1	0.907049	0.645279	0.714635	0.626536	0.613278	-0.176623	-0.212707	-0.177062	-0.0833948	-0.209274	-0.182946	-0.0181176	-0.0472824	0.140194	0.137118	0.210458	0.125352	0.246774	0.199298	0.0489088	0.124974	0.0444649	-0.0345854	0.049348	0.0303116
	O2	0.0134721	0.0798112	0.215406	-0.139466	0.00223456	-0.10322	0.0551875	0.120346	0.065608	0.0579094	0.0847301	0.0199021	0.053737	-0.00128396	0.0178746	-0.020761	0.113897	0.038756	0.0146552	0.010898	0.624844	0.665306	0.907049	1	0.621545	0.707083	0.702765	0.690124	-0.18412	-0.212067	-0.168097	-0.0918652	-0.221383	-0.174351	-0.0270012	-0.0648891	0.155905	0.153644	0.207578	0.154743	0.267286	0.228968	0.00366983	0.0778636	0.0505379	-0.0173163	0.0195917	0.0470071
	T3	0.212705	0.0947751	0.101956	-0.155048	-0.0252018	-0.0222537	0.209238	0.220307	0.254441	0.128444	0.186197	0.0947586	0.000834765	-0.0255547	-0.017641	-0.0693409	0.0539177	-0.00633309	-0.00880787	-0.0585708	0.659309	0.692864	0.645279	0.621545	1	0.879185	0.585017	0.612804	-0.324315	-0.323847	-0.225233	-0.156762	-0.33272	-0.365204	-0.154566	-0.153002	0.0087519	0.0559475	0.176864	0.135852	0.0738947	0.0273689	-0.0385358	0.0419532	0.0720553	-0.00413	-0.01716	-0.0452413
	T4	0.163922	0.0579579	0.177947	-0.199422	-0.00010513	-0.066963	0.173495	0.130697	0.150005	0.132749	0.189859	0.0112373	0.085742	0.0176518	0.0470716	-0.0302813	0.127523	0.0528578	0.106909	0.0599422	0.663865	0.695186	0.714635	0.707083	0.879185	1	0.599312	0.6356	-0.282922	-0.285206	-0.169182	-0.10864	-0.334744	-0.359375	-0.0984619	-0.116394	-0.00990854	-0.00455513	0.1504	0.0794249	0.0911486	0.0211345	-0.064461	0.0101057	0.100228	0.0207821	0.0543737	0.0248918
	F3	0.21868	0.0327013	0.370552	-0.156026	-0.0738946	-0.139973	0.106228	0.192996	0.161145	0.0519757	0.11658	0.153384	0.0598997	0.0212212	0.00601231	-0.0343331	0.183017	0.168335	0.112231	0.0897791	0.555195	0.579318	0.626536	0.702765	0.585017	0.599312	1	0.917121	-0.0918104	-0.154857	-0.104946	-0.053266	-0.103053	-0.122972	0.0258709	-0.0408898	-0.160819	0.00194587	0.0901538	0.091017	0.059135	0.0756912	-0.0995863	0.0214808	0.0100875	-0.0728624	-0.0257116	-0.0233992
	F4	0.274047	0.0393525	0.372602	-0.178482	-0.126699	-0.084569	0.101966	0.198211	0.159546	0.0797544	0.135197	0.135526	0.0660776	0.0408823	0.0236047	-0.0485091	0.175519	0.149168	0.105465	0.0950896	0.582001	0.590208	0.613278	0.690124	0.612804	0.6356	0.917121	1	-0.111366	-0.158929	-0.0943058	-0.0670192	-0.115237	-0.119079	0.0680344	0.00591427	-0.158241	0.00280364	0.164085	0.135123	0.0854663	0.0772569	-0.09226	-0.0217982	-0.018953	-0.103818	-0.075641	-0.0799556
SE theta (4-8 Hz)	C3	-0.166945	-0.173439	0.197656	-0.018383	0.00211234	-0.0356619	-0.212516	-0.14404	-0.241781	-0.236065	-0.185889	-0.152719	0.0869557	0.0984791	0.131873	0.1157	0.147377	0.110123	0.0898606	0.12523	-0.256725	-0.253692	-0.176623	-0.18412	-0.324315	-0.282922	-0.0918104	-0.111366	1	0.893827	0.654612	0.673626	0.771073	0.77095	0.754915	0.716362	-0.196054	-0.114424	-0.240726	-0.172586	-0.0944127	-0.077663	-0.15689	-0.170718	0.313751	0.28644	0.282209	0.247724
	C4	-0.167798	-0.216113	0.14301	0.00183671	0.0288472	-0.0175435	-0.0927483	-0.0647913	-0.140603	-0.125577	-0.0715843	-0.181829	0.0599144	0.0837232	0.074817	0.0785375	0.0613261	0.00921321	0.0363999	0.0570673	-0.291589	-0.320042	-0.212707	-0.212067	-0.323847	-0.285206	-0.154857	-0.158929	0.893827	1	0.668929	0.685738	0.793324	0.752529	0.742303	0.726176	-0.1383	-0.134668	-0.253847	-0.172554	-0.117909	-0.0884221	-0.145845	-0.168713	0.317869	0.319164	0.286919	0.260653
	O1	-0.122268	-0.200673	0.234558	-0.0105021	0.151829	-0.13223	-0.100649	-0.0712654	-0.166549	-0.105194	-0.0178244	-0.159441	0.0953823	0.170435	0.0770793	0.11458	0.0932208	-0.0248676	0.0140707	0.0400373	-0.140696	-0.142364	-0.177062	-0.168097	-0.225233	-0.169182	-0.104946	-0.0943058	0.654612	0.668929	1	0.898327	0.613146	0.652477	0.675442	0.688285	-0.389541	-0.33582	-0.530519	-0.43367	-0.200116	-0.189294	-0.291572	-0.285151	0.227791	0.240514	0.210891	0.254001
	O2	-0.20523	-0.269957	0.205598	0.0101679	0.130894	-0.159668	-0.0681446	-0.0397332	-0.119602	-0.137199	-0.000541478	-0.153061	0.128306	0.16429	0.113478	0.135601	0.125718	0.00812278	0.0567966	0.0519268	-0.0428538	-0.0507242	-0.0833948	-0.0918652	-0.156762	-0.10864	-0.053266	-0.0670192	0.673626	0.685738	0.898327	1	0.655959	0.677933	0.718102	0.721493	-0.351318	-0.321313	-0.551906	-0.481348	-0.277994	-0.248251	-0.30853	-0.303618	0.20979	0.204512	0.186128	0.215329
	T3	-0.234122	-0.252412	0.131125	-0.0287764	0.00565626	-0.016256	-0.16864	-0.130224	-0.224561	-0.258069	-0.131032	-0.0667239	0.0529361	0.086286	0.0554001	0.125503	0.113071	0.0289959	0.0626968	0.0745372	-0.229312	-0.220963	-0.209274	-0.221383	-0.33272	-0.334744	-0.103053	-0.115237	0.771073	0.793324	0.613146	0.655959	1	0.898835	0.767748	0.754414	-0.11739	-0.0382771	-0.233851	-0.132846	-0.114426	-0.0285636	-0.163639	-0.197653	0.33071	0.339557	0.282206	0.296475
	T4	-0.207746	-0.2737	0.224452	-0.036545	0.0670044	-0.0570317	-0.170895	-0.127696	-0.197428	-0.248971	-0.133233	-0.0770265	0.103138	0.101972	0.106621	0.152402	0.15217	0.0412174	0.0636213	0.0941206	-0.206085	-0.214322	-0.182946	-0.174351	-0.365204	-0.359375	-0.122972	-0.119079	0.77095	0.752529	0.652477	0.677933	0.898835	1	0.793747	0.788829	-0.103723	-0.0565538	-0.214022	-0.120581	-0.0693699	-0.0229397	-0.158354	-0.210109	0.277671	0.263399	0.221627	0.239633
	F3	-0.175392	-0.283471	0.368146	-0.103042	0.0285068	-0.0632946	-0.0805697	0.0101008	-0.140209	-0.238361	-0.0755426	-0.0637341	0.142682	0.175562	0.1806	0.182334	0.222584	0.13177	0.150933	0.171844	-0.0370557	-0.0374495	-0.0181176	-0.0270012	-0.154566	-0.0984619	0.0258709	0.0680344	0.754915	0.742303	0.675442	0.718102	0.767748	0.793747	1	0.962902	-0.179661	-0.108896	-0.173468	-0.103788	-0.0263267	-0.0105889	-0.256544	-0.287063	0.228946	0.230421	0.189574	0.179887
	F4	-0.190275	-0.303437	0.323877	-0.0930545	0.0525016	-0.0386161	-0.0782427	-0.00153914	-0.15717	-0.233047	-0.0761342	-0.0837895	0.115396	0.164974	0.157307	0.166279	0.187942	0.0792057	0.0975378	0.127622	-0.0450152	-0.0446977	-0.0472824	-0.0648891	-0.153002	-0.116394	-0.0408898	0.00591427	0.716362	0.726176	0.688285	0.721493	0.754414	0.788829	0.962902	1	-0.188185	-0.117428	-0.192275	-0.120615	-0.0352158	-0.0229293	-0.239765	-0.282977	0.231828	0.243953	0.194198	0.189833
SE alpha (8-13 Hz)	C3	-0.163974	0.0266831	-0.197308	0.0247712	-0.174836	0.309949	0.0664462	-0.0422071	0.0376399	0.163822	-0.0425451	-0.000147132	-0.10203	-0.114306	-0.109906	-0.153218	-0.133611	-0.13085	-0.147829	-0.127191	-0.00731029	0.0168833	0.140194	0.155905	0.0087519	-0.00990854	-0.160819	-0.158241	-0.196054	-0.1383	-0.389541	-0.351318	-0.11739	-0.103723	-0.179661	-0.188185	1	0.752315	0.538881	0.549577	0.561687	0.575848	0.421843	0.382668	0.0525391	0.0911308	0.0470664	0.0335922
	C4	-0.00725806	0.153781	-0.0774102	-0.0737928	-0.203186	0.295057	0.0023486	-0.0720596	-0.00477586	0.0610714	-0.0945247	0.0350723	-0.146635	-0.154356	-0.123027	-0.21073	-0.103955	-0.10778	-0.158635	-0.168508	0.0646238	0.0915501	0.137118	0.153644	0.0559475	-0.00455513	0.00194587	0.00280364	-0.114424	-0.134668	-0.33582	-0.321313	-0.0382771	-0.0565538	-0.108896	-0.117428	0.752315	1	0.49827	0.536939	0.614498	0.603161	0.487773	0.487147	-0.0225228	0.0229779	-0.0381187	-0.0426431
	O1	0.0695328	0.149067	0.0452616	-0.181226	-0.319506	0.29875	0.108044	0.163033	0.100296	0.0354047	-0.0447262	0.106441	-0.148733	-0.216471	-0.107655	-0.201424	-0.106922	-0.0624051	-0.0952664	-0.0789096	0.15815	0.193647	0.210458	0.207578	0.176864	0.1504	0.0901538	0.164085	-0.240726	-0.253847	-0.530519	-0.551906	-0.233851	-0.214022	-0.173468	-0.192275	0.538881	0.49827	1	0.915181	0.625715	0.614224	0.360197	0.310855	-0.029844	-0.0680293	-0.0527858	-0.105325
	O2	0.081878	0.119903	0.0924428	-0.117761	-0.303417	0.295766	0.127439	0.198637	0.114284	0.02946	-0.0322678	0.11293	-0.117391	-0.184883	-0.112812	-0.155855	-0.0932904	-0.0514594	-0.0533382	-0.0613587	0.0887202	0.139864	0.125352	0.154743	0.135852	0.0794249	0.091017	0.135123	-0.172586	-0.172554	-0.43367	-0.481348	-0.132846	-0.120581	-0.103788	-0.120615	0.549577	0.536939	0.915181	1	0.632965	0.67069	0.326512	0.277942	0.0484872	0.0164877	0.0117707	-0.0132974
	T3	0.127075	0.199059	0.121115	-0.225656	-0.063368	0.075403	-0.0282233	0.00525326	-0.0171782	0.0433361	-0.128325	-0.0186383	-0.198292	-0.216271	-0.168897	-0.213366	-0.143818	-0.118801	-0.243025	-0.170397	0.123366	0.19711	0.246774	0.267286	0.0738947	0.0911486	0.059135	0.0854663	-0.0944127	-0.117909	-0.200116	-0.277994	-0.114426	-0.0693699	-0.0263267	-0.0352158	0.561687	0.614498	0.625715	0.632965	1	0.885166	0.461343	0.429727	0.00778077	0.0216301	0.0154185	-0.000759804
	T4	0.0502089	0.081893	0.109581	-0.177161	-0.125323	0.117208	0.0454273	0.061155	0.0172586	0.0745343	-0.072007	0.0558666	-0.150163	-0.189092	-0.141327	-0.150364	-0.106806	-0.061248	-0.179073	-0.131584	0.0546363	0.163193	0.199298	0.228968	0.0273689	0.0211345	0.0756912	0.0772569	-0.077663	-0.0884221	-0.189294	-0.248251	-0.0285636	-0.0229397	-0.0105889	-0.0229293	0.575848	0.603161	0.614224	0.67069	0.885166	1	0.473725	0.412966	0.0883715	0.103197	0.100708	0.11182
	F3	0.0728496	0.163498	-0.0260441	-0.123855	-0.213127	0.195883	0.0381593	-0.027284	-0.0112985	0.196341	0.0874049	0.0657177	-0.222569	-0.276714	-0.181872	-0.215303	-0.204412	-0.151588	-0.270247	-0.230095	-0.0848876	-0.00216348	0.0489088	0.00366983	-0.0385358	-0.064461	-0.0995863	-0.09226	-0.15689	-0.145845	-0.291572	-0.30853	-0.163639	-0.158354	-0.256544	-0.239765	0.421843	0.487773	0.360197	0.326512	0.461343	0.473725	1	0.908254	-0.0461908	-0.061184	-0.0111073	-0.0196451
	F4	0.0665312	0.241728	-0.0145391	-0.0828015	-0.137819	0.124853	0.0703704	0.0265502	0.0688756	0.184099	0.124474	0.0978912	-0.268089	-0.310423	-0.215677	-0.261807	-0.266499	-0.197886	-0.306647	-0.273512	0.0122175	0.0849155	0.124974	0.0778636	0.0419532	0.0101057	0.0214808	-0.0217982	-0.170718	-0.168713	-0.285151	-0.303618	-0.197653	-0.210109	-0.287063	-0.282977	0.382668	0.487147	0.310855	0.277942	0.429727	0.412966	0.908254	1	-0.0820438	-0.103124	-0.039359	-0.0607688
SE sigma (10-16 Hz)	C3	-0.112882	-0.1029	-0.0259165	0.0445144	0.0878921	-0.0268468	-0.0890097	-0.158263	-0.186483	-0.0310555	-0.138304	-0.200256	0.148823	0.171665	0.150639	0.225693	0.234405	0.190829	0.252076	0.252442	-0.0413996	0.0780078	0.0444649	0.0505379	0.0720553	0.100228	0.0100875	-0.018953	0.313751	0.317869	0.227791	0.20979	0.33071	0.277671	0.228946	0.231828	0.0525391	-0.0225228	-0.029844	0.0484872	0.00778077	0.0883715	-0.0461908	-0.0820438	1	0.927468	0.903258	0.87642
	C4	-0.10522	-0.130345	-0.0903984	0.0676197	0.0686636	0.0154687	-0.0771559	-0.173422	-0.196396	-0.0461836	-0.167706	-0.214244	0.103288	0.222402	0.116387	0.200862	0.210588	0.153378	0.227643	0.233785	-0.121822	0.0143555	-0.0345854	-0.0173163	-0.00413	0.0207821	-0.0728624	-0.103818	0.28644	0.319164	0.240514	0.204512	0.339557	0.263399	0.230421	0.243953	0.0911308	0.0229779	-0.0680293	0.0164877	0.0216301	0.103197	-0.061184	-0.103124	0.927468	1	0.898027	0.8967
	O1	-0.152531	-0.144278	-0.0832129	0.0770108	0.0735743	-0.0236465	-0.102301	-0.229346	-0.219265	-0.033124	-0.193449	-0.215966	0.169947	0.200218	0.24538	0.313163	0.273862	0.232014	0.288876	0.320071	-0.0919809	0.0336115	0.049348	0.0195917	-0.01716	0.0543737	-0.0257116	-0.075641	0.282209	0.286919	0.210891	0.186128	0.282206	0.221627	0.189574	0.194198	0.0470664	-0.0381187	-0.0527858	0.0117707	0.0154185	0.100708	-0.0111073	-0.039359	0.903258	0.898027	1	0.933903
	O2	-0.168923	-0.157264	-0.0598695	0.0697148	0.079961	-0.0321555	-0.102768	-0.219448	-0.221484	-0.0489695	-0.146083	-0.195412	0.145395	0.17604	0.14086	0.276282	0.245266	0.170239	0.257029	0.267718	-0.143991	0.00520247	0.0303116	0.0470071	-0.0452413	0.0248918	-0.0233992	-0.0799556	0.247724	0.260653	0.254001	0.215329	0.296475	0.239633	0.179887	0.189833	0.0335922	-0.0426431	-0.105325	-0.0132974	-0.000759804	0.11182	-0.0196451	-0.0607688	0.87642	0.8967	0.933903	1
	T3	-0.00563264	-0.160993	-0.0207439	-0.0161237	0.0119116	-0.0376473	-0.102603	-0.195871	-0.202701	0.00102629	-0.168591	-0.0943076	0.0587425	0.105124	0.0242875	0.121997	0.301195	0.185607	0.232939	0.221984	-0.146836	0.0214715	0.0167145	0.0357139	0.0524207	0.0502599	0.0865575	0.0677278	0.250179	0.246052	0.180573	0.141897	0.299684	0.236684	0.168733	0.161018	-0.0212572	-0.0139961	-0.0391597	0.0238177	0.0482927	0.143067	-0.024221	-0.0905981	0.8029	0.808231	0.775599	0.788836
	T4	-0.0160779	-0.135669	-0.0493396	0.0219917	0.0309037	-0.0387746	-0.0110859	-0.101948	-0.0932665	0.0655373	-0.0725895	-0.131915	0.0489623	0.0709316	0.0494732	0.115344	0.231934	0.179655	0.223328	0.236576	-0.137931	-0.00824936	0.00636539	0.0403793	0.0333468	0.0693706	0.0515829	0.0322356	0.217448	0.244861	0.130638	0.0878749	0.239205	0.173718	0.131428	0.123483	0.0819139	0.0329302	0.0315498	0.0950139	0.0907045	0.195779	0.0196927	-0.0444122	0.847117	0.854958	0.843748	0.837941
	F3	-0.00974006	-0.155938	0.115863	0.00350682	0.0112491	-0.0776219	-0.0545482	-0.106515	-0.132238	-0.0724802	-0.126778	-0.103129	0.18488	0.207795	0.144346	0.248246	0.393139	0.302245	0.431933	0.363904	-0.0519177	0.0634127	0.055103	0.104035	0.0628184	0.1026	0.235385	0.185784	0.286138	0.276389	0.202224	0.197767	0.358678	0.293908	0.291345	0.255026	-0.0742649	-0.0210072	-0.0101174	0.0977183	0.0276528	0.149848	-0.114861	-0.13852	0.77651	0.76284	0.762177	0.768443
	F4	0.00732257	-0.162166	0.135667	0.0023352	0.0176255	-0.077962	-0.0249915	-0.103544	-0.125078	-0.00386525	-0.0884623	-0.0851296	0.183819	0.20474	0.179824	0.250266	0.363331	0.300003	0.36706	0.382993	-0.0697886	0.0727993	0.081329	0.130431	0.0854804	0.141931	0.224983	0.218369	0.310302	0.312774	0.21279	0.190524	0.356535	0.295315	0.319156	0.293264	-0.0654045	-0.0378804	0.00600181	0.101945	0.0714959	0.173538	-0.0627987	-0.110508	0.808351	0.791242	0.800824	0.789432
SE beta 1 (13-19 Hz)	C3	0.102098	-0.0599209	0.0549049	-0.0247366	0.0494533	-0.0122835	0.120735	0.00307562	0.153589	0.144811	0.108229	0.0587743	0.297997	0.0642472	0.181434	0.0421718	0.185987	0.210557	0.206821	0.228827	-0.0560257	-0.0903353	0.0176952	-0.010697	0.00464233	0.041797	0.00502672	0.0329405	-0.0503785	-0.0239565	-0.126186	-0.0685787	-0.118157	-0.0736255	-0.080417	-0.112439	0.00131482	0.0202653	-0.000988281	-0.0694419	-0.13528	-0.161953	-0.0727098	-0.0479805	-0.0952026	-0.131309	-0.0980167	-0.168247
	C4	0.0648441	-0.0781212	-0.0172435	0.112778	-0.00323934	0.0442013	0.0149334	-0.0685099	0.0382628	0.0569148	0.0535183	-0.0662954	0.322292	0.187684	0.228944	0.172955	0.273703	0.256619	0.326828	0.318854	-0.147098	-0.213655	-0.0459673	-0.0939145	-0.0805256	-0.00138866	-0.0831778	-0.0404114	-0.0671739	-0.0377864	-0.123818	-0.0977815	-0.159004	-0.131567	-0.0957025	-0.121548	-0.0385029	-0.0870041	-0.0969626	-0.166459	-0.286429	-0.312255	-0.178495	-0.183984	-0.0491854	-0.0363823	0.00684693	-0.0460373
	O1	-0.0280456	-0.00522674	0.0254382	0.0235468	-0.0825127	0.01591	0.13097	-0.0133917	0.0613171	0.113507	-0.00806472	0.00851641	0.0914311	-0.0444915	0.0581701	-0.015367	0.0665631	0.104056	0.155223	0.122363	-0.0800843	-0.122455	0.045638	-0.0122982	-0.0481191	0.00460113	0.0342949	0.0499223	-0.0392269	-0.0261309	-0.191006	-0.147598	-0.109738	-0.110279	-0.126339	-0.165062	0.00433149	0.0461965	0.0366607	-0.0395985	-0.0219749	-0.0186778	0.0271897	-0.0144316	-0.0856996	-0.0913657	-0.0390755	-0.0867762
	O2	0.0808612	0.0291333	0.00439056	-0.00703725	0.0367419	-0.0614619	0.0770642	-0.0235741	0.0534473	0.107232	-0.00847427	-0.0576013	0.1356	-0.00452214	0.0570017	-0.0202984	0.095028	0.119321	0.1669	0.13791	-0.146524	-0.192871	-0.0155008	-0.0476462	-0.0627329	0.0153929	-0.0194509	0.000929244	-0.0229292	0.0029206	-0.149558	-0.115648	-0.170993	-0.153707	-0.149476	-0.173701	-0.0290372	-0.00199884	0.000514018	-0.0704661	-0.0332543	-0.0385677	0.042543	-0.000639759	-0.10771	-0.110746	-0.0558083	-0.0884646
	T3	0.125804	-0.0349416	-0.0485273	-0.0418298	0.000130455	-0.0145435	0.0839939	-0.0327431	0.0586812	0.156002	-0.0042819	0.0170469	0.179042	-0.0213983	0.0997923	-0.0508999	0.129776	0.156036	0.162947	0.180082	-0.0896973	-0.119968	-0.0843803	-0.0834561	-0.022251	0.0363466	-0.0543625	-0.00462925	-0.119885	-0.129205	-0.207353	-0.198801	-0.33195	-0.223752	-0.238679	-0.256914	0.00843825	0.0241945	0.0736449	0.0031546	-0.0721408	-0.122022	0.0535428	0.0117709	-0.0554904	-0.0905303	-0.0422759	-0.0947158
	T4	0.109305	0.0443097	-0.108507	-0.092175	0.0059688	-0.040437	0.111996	-0.00403753	0.10818	0.179887	0.0267686	0.0925761	0.151702	-0.0549856	0.116164	-0.0299632	0.0871469	0.118684	0.142393	0.140364	-0.0720087	-0.0751922	-0.0178584	-0.0465926	0.00636152	0.0647467	-0.0672999	-0.0339343	-0.143049	-0.109457	-0.235857	-0.205962	-0.294275	-0.257885	-0.239822	-0.278668	0.0467533	0.0438556	0.0764774	-0.00931213	-0.0741281	-0.115456	0.0569542	0.0540771	-0.0778169	-0.0935815	-0.0487195	-0.10769
	F3	0.127637	-0.100381	0.129181	-0.0421576	-0.0590529	-0.013752	0.202484	0.0796214	0.201117	0.209251	0.126736	0.107709	0.247235	0.0343374	0.13676	-0.0002478	0.193953	0.242353	0.210943	0.25625	-0.100355	-0.141241	0.00460361	-0.0131183	-0.0129266	0.0491265	0.0569754	0.108007	-0.173176	-0.127976	-0.242587	-0.227877	-0.238571	-0.172396	-0.179944	-0.210451	0.0220759	0.0297482	0.0912232	0.0471639	-0.0273013	-0.0435226	0.0676774	0.0176275	-0.141455	-0.167317	-0.113469	-0.16982
	F4	0.117816	-0.136508	0.112062	-0.0180099	-0.041211	-0.0347175	0.226186	0.0812431	0.248481	0.227079	0.174086	0.151584	0.265167	0.0511256	0.175383	0.0571512	0.203241	0.252202	0.218437	0.28011	-0.139708	-0.162227	-0.0421313	-0.0591202	-0.0451862	0.0314631	0.0172523	0.0496046	-0.160081	-0.102738	-0.214625	-0.182475	-0.217934	-0.173356	-0.180516	-0.214274	-0.00561287	-0.0410637	0.0349844	-0.0192597	-0.101624	-0.11605	0.0147252	-0.0285381	-0.133152	-0.144633	-0.0868089	-0.136172
SE beta 2 (19-30 Hz)	C3	-0.0284402	0.0813284	-0.0366093	-0.182532	0.178267	-0.159548	-0.223375	-0.217014	-0.167305	-0.0790545	-0.179179	-0.102713	-0.0570427	-0.0165551	-0.0497771	-0.0429794	-0.0451036	-0.0152404	-0.00541699	-0.0731674	0.125074	0.13162	0.112179	0.0660574	-0.019439	0.0458845	0.0434924	0.0342579	-0.00933844	-0.0642011	0.118503	0.0940845	-0.100361	-0.10095	-0.0264771	-0.0262934	-0.190129	-0.221085	-0.177537	-0.253564	-0.0559637	-0.0894461	-0.223506	-0.134936	-0.148826	-0.117534	-0.0966358	-0.0871686
	C4	-0.0748081	-0.0398257	-0.0758576	0.0392024	0.0798075	-0.0231757	-0.137039	-0.122929	-0.0928205	-0.0684135	-0.069692	-0.188315	-0.109596	-0.0555827	-0.0602212	-0.0671545	-0.0848099	-0.116836	0.0249475	-0.0389942	-0.0291458	-0.056508	-0.0451984	-0.0834749	-0.0938025	-0.00283239	-0.111264	-0.118758	0.0828216	0.0850229	0.187016	0.162896	-0.0459161	-0.0493355	0.0228817	0.0272801	-0.0810206	-0.15231	-0.150323	-0.176052	-0.105205	-0.119491	-0.229839	-0.182649	-0.0325789	0.0472043	0.046969	0.0654559
	O1	0.100505	0.193776	0.00312882	-0.0119002	0.0150621	-0.0132216	-0.13006	-0.082332	0.0607843	0.0351399	-0.0468799	-0.034893	-0.0450015	-0.100268	-0.0437589	-0.0771762	-0.00731432	0.0548601	0.0675203	-0.0504337	0.114291	0.0627789	-0.0665515	-0.0908559	0.022228	0.0678247	-0.0510981	-0.0241099	-0.103178	-0.153135	-0.0304689	-0.0357568	-0.220721	-0.215783	-0.110969	-0.133353	-0.12011	-0.0925968	-0.173276	-0.226165	-0.0861096	-0.168572	-0.131748	-0.066228	-0.211066	-0.197786	-0.205107	-0.214026
	O2	0.204007	0.134908	0.0748871	0.000192749	0.0505272	-0.0358092	-0.100585	-0.0214364	0.108675	0.141106	0.0797311	-0.0858126	-0.0342326	-0.0826376	-0.100044	-0.12355	-0.0117237	0.0420805	0.0442205	-0.0719015	0.0864946	0.02329	-0.0395745	-0.0606473	0.0471499	0.0917005	0.022097	0.0424747	-0.208054	-0.237637	-0.0893858	-0.124603	-0.329339	-0.317885	-0.252595	-0.266506	-0.107229	-0.0616879	-0.174645	-0.209534	-0.0491948	-0.132112	0.000896699	0.0426817	-0.251386	-0.240536	-0.24827	-0.241266
	T3	0.0811939	0.215374	-0.0245545	-0.0939977	0.200537	-0.216439	-0.3047	-0.17498	-0.202784	-0.16806	-0.203322	-0.198255	-0.0740441	-0.0814971	-0.0612045	-0.0476042	-0.0766817	-0.0376135	-0.0540228	-0.129788	0.0828282	0.0766605	0.0625635	0.0471634	-0.0452555	0.0171243	0.0231355	-0.0114344	0.000114405	-0.0920058	0.0634929	0.0490286	-0.142366	-0.133039	-0.0653815	-0.0944321	-0.141835	-0.148755	-0.264528	-0.30464	-0.0472505	-0.139929	-0.242766	-0.183762	-0.145828	-0.143053	-0.171761	-0.166834
	T4	-0.00699731	0.0289904	0.0462276	-0.0698094	0.243767	-0.241791	-0.186812	-0.137661	-0.143296	-0.178944	-0.116496	-0.250079	-0.0561631	-0.0324624	-0.0214489	0.0176241	-0.0300114	-0.0920352	0.0268267	-0.0628138	0.0157076	0.0119224	-0.00279728	-0.025621	-0.038379	0.0325765	-0.100041	-0.133252	0.0465142	-0.00019587	0.139746	0.133413	-0.108138	-0.102855	0.0323767	0.0139362	-0.091055	-0.182215	-0.239604	-0.263599	-0.0796208	-0.156042	-0.302389	-0.248735	-0.0945971	-0.0578879	-0.103136	-0.0836141
	F3	-0.106292	0.0908301	-0.226812	-0.0678337	0.114541	-0.0032068	-0.206448	-0.34943	-0.312954	-0.0578913	-0.347247	-0.215016	-0.0513087	-0.0406141	0.00742908	0.00661079	-0.0572852	-0.0527239	-0.0814216	-0.135477	0.199596	0.186614	0.0448984	-0.000429547	0.0328967	0.0832671	-0.116073	-0.14116	-0.0240725	-0.0690476	0.0202121	0.0424228	-0.132278	-0.140971	-0.0904137	-0.0816177	0.0596016	-0.0351691	-0.157327	-0.222535	-0.0471725	-0.138168	-0.147863	-0.0811871	-0.0645279	-0.0327598	-0.000253983	-0.0320826
	F4	-0.0977444	0.0119726	-0.2106	0.0159941	0.0916256	0.0249459	-0.148084	-0.286654	-0.259112	-0.0527599	-0.289733	-0.159239	-0.00459631	0.0324231	0.0550151	0.0857071	-0.0295524	-0.0592255	-0.0445964	-0.116268	0.174821	0.174808	0.00702395	-0.0323693	0.00678906	0.0393698	-0.138726	-0.204972	0.00094914	-0.0527332	0.0643725	0.101119	-0.115718	-0.112376	-0.0551228	-0.0377277	0.0730549	-0.0477005	-0.185982	-0.221271	-0.0748764	-0.146384	-0.104182	-0.0334196	-0.0486247	-0.00554031	0.0138282	-0.00558953
SE gamma (30-70 Hz)	C3	0.080316	-0.0395298	0.369424	-0.0498633	0.124021	-0.281714	0.0898622	0.137919	0.112126	0.00805522	0.123994	0.0779351	0.0627631	-0.0176393	0.0614212	-0.00247653	0.0724079	0.0635701	0.00808185	0.0597469	0.140011	0.0967653	0.158199	0.173987	0.0747009	0.118128	0.317688	0.375559	0.1328	0.149646	0.191803	0.195092	0.148767	0.137085	0.208041	0.176534	-0.213119	-0.17067	0.0256744	0.00198988	0.0718512	0.121151	-0.13102	-0.113614	-0.0790494	-0.136664	-0.0766695	-0.0913963
	C4	0.0351672	-0.0345395	0.28754	-0.111794	0.0177442	-0.230699	0.128781	0.190642	0.102882	0.0621674	0.204859	0.0795361	-0.0463197	-0.123658	-0.0651377	-0.080307	-0.000557619	-0.0192543	-0.0663611	-0.0344705	0.135046	0.118116	0.201438	0.213427	0.0833089	0.129589	0.312846	0.372814	0.0270654	0.0241881	0.0794184	0.0562541	0.0115369	0.0117606	0.0566725	0.00490701	-0.193936	-0.193068	0.0212253	-0.0197418	0.0144696	0.0701848	-0.145275	-0.188717	-0.0335388	-0.101347	-0.0712556	-0.0384487
	O1	0.200919	-0.0426313	0.420341	-0.0818742	0.0508482	-0.191953	0.0391926	0.143538	0.154905	-0.0942414	0.140396	-0.0129507	0.0880993	0.051941	0.12459	0.0751788	0.0696831	0.103928	0.0353174	0.0542581	0.128495	0.0479517	0.0783057	0.115052	0.056646	0.0726359	0.319028	0.374868	0.0157112	0.000625007	0.0142746	0.0505318	-0.000745407	-0.00325051	0.145834	0.110933	-0.191149	-0.113186	0.0398033	0.0362118	0.0651621	0.0925242	-0.0969679	-0.134268	-0.238565	-0.289533	-0.246295	-0.254096
	O2	0.167098	-0.0915783	0.333804	-0.118654	0.0525909	-0.213916	0.0524214	0.134718	0.120374	-0.0618184	0.178184	-0.0132556	0.0873967	0.0460903	0.114631	0.0668385	0.0543862	0.0892894	0.0169267	0.0509322	0.0523379	-0.000812049	0.057407	0.0958248	0.042603	0.0674862	0.264756	0.330857	0.0106702	0.0085148	0.0313327	0.0703987	-0.0160089	-0.0275537	0.0988258	0.059458	-0.223698	-0.16829	-0.00681863	-0.0201631	0.0033324	0.0525669	-0.10432	-0.178387	-0.183008	-0.230558	-0.192877	-0.179883
	T3	0.206624	-0.0488909	0.594781	-0.106303	0.146638	-0.317309	0.0400153	0.221901	0.153359	-0.0391425	0.142748	-0.0468978	0.252071	0.127473	0.175846	0.121267	0.268802	0.265784	0.165866	0.206901	0.0477745	-0.00181289	0.210103	0.235886	0.112755	0.147479	0.375765	0.428666	0.125011	0.0772214	0.0827268	0.0826386	0.0402459	0.0959031	0.226641	0.145609	-0.175428	-0.11384	0.0881383	0.0691723	0.114047	0.107199	-0.159972	-0.178893	-0.153103	-0.227458	-0.200289	-0.201346
	T4	0.214381	-0.0604069	0.607741	-0.0756057	0.130468	-0.336973	0.0988526	0.215548	0.153298	-0.00256353	0.203166	0.011557	0.193461	0.0885638	0.0875324	0.0377633	0.218951	0.2125	0.116944	0.178132	0.129765	0.0630699	0.254133	0.255696	0.102875	0.193321	0.409495	0.469118	0.0475925	0.0230674	0.0535305	0.0406928	-0.0108755	0.0267606	0.156245	0.0889727	-0.195187	-0.129041	0.0968153	0.061999	0.120029	0.100661	-0.10764	-0.133094	-0.1015	-0.182857	-0.13244	-0.155929
	F3	0.161502	-0.0362356	0.392027	-0.0570903	0.0556527	-0.194746	0.141278	0.179033	0.242503	0.022979	0.194956	0.0645255	0.165476	0.0840772	0.136814	0.0708928	0.0951314	0.107235	0.0927495	0.108342	0.0907061	0.00247037	0.136321	0.164456	0.0748206	0.123294	0.298812	0.380197	0.0189595	0.0293191	0.0155542	0.0179541	0.0187241	0.0221059	0.124033	0.0669172	-0.141477	-0.109686	0.101046	0.0852347	0.049739	0.0707707	-0.169178	-0.194556	-0.20407	-0.275437	-0.238262	-0.254748
	F4	0.182005	-0.0340338	0.360357	-0.122232	0.0743	-0.221136	0.049834	0.110832	0.183171	-0.0402861	0.14563	-0.019266	0.199087	0.125131	0.16978	0.0891605	0.146497	0.164882	0.172192	0.167411	0.0452803	-0.0235957	0.101319	0.140386	0.0883566	0.162157	0.290183	0.359904	0.0406019	0.0402749	0.0265653	0.0305604	0.00497983	-0.0100586	0.111323	0.0465094	-0.202228	-0.171071	0.0597412	0.0336514	0.0187068	0.0322571	-0.222179	-0.244322	-0.168928	-0.237172	-0.199023	-0.216955
[truncated: 28 more columns]

## Sheet: SpecEn mod-sev OSAS median
														SE delta 1 (0.1-2 Hz)								SE delta 2 (2-4 Hz)								SE theta (4-8 Hz)								SE alpha (8-13 Hz)								SE sigma (10-116 Hz)
		AHI	Arousals Resp	Arousals Esp	Nadir SpO2	WASO	SleepEff	DAS	PPVT3	EVT	NEPSY DesCop	NEPSY PhPro	NEPSY Tow	C3	C4	O1	O2	T3	T4	F3	F4	C3	C4	O1	O2	T3	T4	F3	F4	C3	C4	O1	O2	T3	T4	F3	F4	C3	C4	O1	O2	T3	T4	F3	F4	C3	C4	O1	O2
	AHI	1	0.748889	-0.456691	-0.298889	0.432832	-0.299666	-0.355953	-0.650448	-0.380365	-0.222859	-0.608444	-0.586607	-0.420674	-0.177145	-0.468391	-0.183388	-0.412365	-0.475198	-0.438038	-0.411376	0.371911	0.271398	0.021506	0.236378	0.14679	0.132036	0.0682907	0.175958	0.301886	0.40309	0.298359	0.221569	0.571571	0.446954	0.302893	0.390235	-0.453592	-0.449668	-0.305978	0.0049323	-0.343319	-0.279961	-0.325851	-0.34802	-0.545685	-0.402687	-0.57522	-0.474215
	Arousals Resp	0.748889	1	-0.483319	0.0605352	0.0923239	0.0688797	-0.342542	-0.448558	-0.283138	-0.261084	-0.4857	-0.371666	-0.660324	-0.354381	-0.567978	-0.313408	-0.603964	-0.544373	-0.658282	-0.581181	0.548124	0.42444	0.268854	0.447882	0.340033	0.415944	0.192842	0.170042	0.459094	0.600631	0.481335	0.543478	0.66803	0.633662	0.517382	0.578792	-0.209951	-0.501512	-0.38624	-0.127624	-0.4749	-0.484007	-0.347641	-0.360014	-0.325356	-0.259815	-0.335631	-0.207842
	Arousals Esp	-0.456691	-0.483319	1	0.0740293	-0.450849	0.24064	0.43443	0.446688	0.278211	-0.062783	0.198912	0.250808	0.228462	0.521836	0.318352	0.23895	0.342052	0.320765	0.233291	0.305851	-0.472313	-0.429006	-0.435851	-0.561246	-0.379329	-0.452331	-0.160831	-0.158135	-0.125684	-0.210589	0.0301221	-0.110101	-0.221313	-0.0964748	-0.136877	-0.140934	-0.0695161	0.117218	0.233116	0.182826	0.226934	0.210852	0.201273	0.213404	0.281603	0.316167	0.279815	0.192221
	Nadir SpO2	-0.298889	0.0605352	0.0740293	1	-0.419763	0.449197	0.376736	0.318839	0.352504	0.135573	0.480715	0.217386	-0.247704	0.00183345	-0.070527	-0.282992	-0.119416	-0.0511495	-0.208426	-0.0701247	0.0356134	0.127827	0.0527567	0.0792434	0.366077	0.205807	0.16058	0.147316	-0.171762	-0.0797994	-0.191384	0.0298154	-0.233938	-0.17713	-0.155057	-0.197147	0.244857	-0.00164793	0.0717627	-0.125027	-0.0724007	0.0256782	-0.0701727	0.0214085	0.11785	0.185702	0.111237	0.0330905
	WASO	0.432832	0.0923239	-0.450849	-0.419763	1	-0.880195	-0.052765	-0.472205	-0.135939	0.101592	-0.0814687	-0.353331	0.0802224	0.0112629	-0.0577784	0.209504	0.00221087	-0.0409395	0.101352	-0.0858632	0.332568	0.318623	0.0649731	0.249603	0.14267	0.105621	-0.148228	-0.00397847	0.102707	0.0945272	0.0194514	0.0770878	0.264508	0.140913	0.245809	0.241802	-0.442786	-0.304708	-0.211444	-0.076498	-0.130686	-0.110894	-0.383709	-0.426055	-0.308094	-0.275944	-0.298708	-0.360903
	SleepEff	-0.299666	0.0688797	0.24064	0.449197	-0.880195	1	-0.0299517	0.468593	0.211936	0.0111254	0.00539532	0.293129	-0.015611	0.0159449	0.031779	-0.143536	0.0714072	0.126542	-0.0218327	0.177343	-0.21033	-0.146746	0.0458134	-0.0969857	0.000811521	0.0267712	0.205765	-0.0161231	-0.0515448	-0.0223912	0.0931833	0.0362937	-0.213166	-0.0840273	-0.14987	-0.148488	0.503344	0.284013	0.176923	0.0428036	0.0765457	0.060879	0.361633	0.409786	0.438409	0.39988	0.420833	0.511482
	DAS	-0.355953	-0.342542	0.43443	0.376736	-0.052765	-0.0299517	1	0.358209	0.708484	0.466748	0.750182	0.463156	0.148056	0.381301	0.377951	0.19417	0.221923	0.336411	0.192557	0.20663	-0.250369	-0.176454	-0.521434	-0.387989	-0.105673	-0.31077	-0.289655	-0.197234	-0.418402	-0.347227	0.0433567	0.0340827	-0.337765	-0.220634	-0.238908	-0.254543	0.1986	0.19551	0.174148	0.0302547	0.217584	0.312785	0.0583522	0.0708593	0.0660503	0.122488	0.158968	-0.0806851
	PPVT3	-0.650448	-0.448558	0.446688	0.318839	-0.472205	0.468593	0.358209	1	0.568556	0.0515225	0.395359	0.312609	0.51193	0.566244	0.569472	0.490764	0.581627	0.484904	0.594124	0.614967	-0.400051	-0.263461	-0.143191	-0.362954	0.0344896	-0.112983	0.0929203	-0.0990162	-0.388953	-0.453978	-0.145968	-0.163005	-0.623678	-0.427922	-0.331069	-0.338998	0.318936	0.314707	0.21377	-0.0682768	0.254553	0.175869	0.385877	0.433669	0.536062	0.539929	0.496297	0.478793
	EVT	-0.380365	-0.283138	0.278211	0.352504	-0.135939	0.211936	0.708484	0.568556	1	0.366998	0.596894	0.638795	0.316222	0.514861	0.34593	0.246197	0.461956	0.542712	0.513339	0.544023	-0.232128	-0.16428	-0.125805	-0.13257	0.156639	-0.0148455	0.0942395	0.0808234	-0.268897	-0.213141	0.110491	0.161983	-0.322336	-0.204079	-0.145415	-0.193703	0.210042	0.0851603	0.00398765	-0.238787	-0.0642517	-0.000547107	0.0519992	0.0719591	0.408797	0.464146	0.460575	0.355887
	NEPSY DesCop	-0.222859	-0.261084	-0.062783	0.135573	0.101592	0.0111254	0.466748	0.0515225	0.366998	1	0.665595	0.271233	0.271407	0.0154054	0.287674	0.135764	0.149443	0.222101	0.168584	0.117046	-0.155971	0.0278992	-0.242007	-0.188459	-0.162047	-0.207043	-0.214105	-0.21575	-0.27847	-0.299502	-0.00600834	-0.168513	-0.339662	-0.302432	-0.165889	-0.141589	0.578611	0.577698	0.600417	0.441786	0.569544	0.656383	0.252709	0.247346	0.215087	0.22611	0.32038	0.14472
	NEPSY PhPro	-0.608444	-0.4857	0.198912	0.480715	-0.0814687	0.00539532	0.750182	0.395359	0.596894	0.665595	1	0.53085	0.217012	0.176335	0.380191	0.124007	0.172434	0.242561	0.234131	0.177866	-0.191785	-0.0589884	-0.179599	-0.215862	0.00173862	-0.0963712	-0.0934015	-0.0400905	-0.411482	-0.407383	-0.21018	-0.144115	-0.504425	-0.436103	-0.297728	-0.326706	0.425948	0.389036	0.394921	0.0739253	0.357246	0.423312	0.12002	0.135476	0.218943	0.236705	0.305697	0.0937257
	NEPSY Tow	-0.586607	-0.371666	0.250808	0.217386	-0.353331	0.293129	0.463156	0.312609	0.638795	0.271233	0.53085	1	0.0686824	-0.0458967	0.122272	-0.154129	0.17994	0.389186	0.240174	0.217386	-0.284709	-0.341853	0.0697594	0.00134535	-0.119992	-0.010736	-0.0367407	-0.0140051	-0.0121039	0.00418672	0.168827	0.269504	-0.141885	-0.0470493	-0.0391037	-0.132414	0.369542	0.151967	-0.0465473	-0.263914	-0.097274	-0.0805983	0.0244133	0.00101528	0.31663	0.196872	0.434901	0.386819
SE delta 1 (0.1-2 Hz)	C3	-0.420674	-0.660324	0.228462	-0.247704	0.0802224	-0.015611	0.148056	0.51193	0.316222	0.271407	0.217012	0.0686824	1	0.627909	0.822017	0.783451	0.792211	0.708777	0.826387	0.830034	-0.311161	-0.0818332	-0.291697	-0.479701	-0.265025	-0.431186	-0.181615	-0.289464	-0.580309	-0.705783	-0.359759	-0.48453	-0.682996	-0.620802	-0.467509	-0.484172	0.137329	0.430877	0.212692	0.00930739	0.389463	0.417411	0.282558	0.307787	0.502841	0.450159	0.474182	0.357998
	C4	-0.177145	-0.354381	0.521836	0.00183345	0.0112629	0.0159449	0.381301	0.566244	0.514861	0.0154054	0.176335	-0.0458967	0.627909	1	0.567762	0.712834	0.649287	0.502012	0.651473	0.720569	-0.171388	-0.00668939	-0.293599	-0.422749	0.047374	-0.239423	0.135802	0.0742966	-0.369659	-0.423887	-0.154281	-0.21953	-0.389586	-0.327663	-0.235431	-0.216349	-0.23861	0.00202509	0.0726599	-0.0781974	0.0737466	0.118336	0.0866223	0.134486	0.417361	0.572505	0.351611	0.255978
	O1	-0.468391	-0.567978	0.318352	-0.070527	-0.0577784	0.031779	0.377951	0.569472	0.34593	0.287674	0.380191	0.122272	0.822017	0.567762	1	0.781499	0.519302	0.50619	0.558318	0.62599	-0.221267	-0.000885936	-0.446444	-0.63398	-0.393876	-0.532831	-0.340492	-0.361191	-0.76877	-0.824882	-0.361254	-0.42096	-0.755559	-0.667936	-0.591733	-0.575324	0.186312	0.380387	0.180709	-0.0952029	0.381618	0.424239	0.154852	0.176799	0.304001	0.232695	0.317441	0.133657
	O2	-0.183388	-0.313408	0.23895	-0.282992	0.209504	-0.143536	0.19417	0.490764	0.246197	0.135764	0.124007	-0.154129	0.783451	0.712834	0.781499	1	0.596672	0.493037	0.610871	0.58005	-0.0810151	0.113376	-0.335859	-0.486745	-0.228434	-0.369188	-0.195994	-0.322483	-0.421539	-0.537561	-0.0866817	-0.217337	-0.412385	-0.320932	-0.187097	-0.154538	-0.0988008	0.129112	0.0526657	-0.062447	0.249505	0.232262	0.0485646	0.0620094	0.374201	0.35876	0.329679	0.233426
	T3	-0.412365	-0.603964	0.342052	-0.119416	0.00221087	0.0714072	0.221923	0.581627	0.461956	0.149443	0.172434	0.17994	0.792211	0.649287	0.519302	0.596672	1	0.893035	0.88582	0.871998	-0.52233	-0.341311	-0.301882	-0.400557	-0.128106	-0.359696	-0.0876292	-0.258662	-0.331556	-0.46767	-0.194712	-0.332338	-0.499686	-0.40102	-0.258946	-0.323114	0.109099	0.340016	0.103271	0.0121019	0.232531	0.286973	0.342843	0.394176	0.591263	0.572184	0.516289	0.472116
	T4	-0.475198	-0.544373	0.320765	-0.0511495	-0.0409395	0.126542	0.336411	0.484904	0.542712	0.222101	0.242561	0.389186	0.708777	0.502012	0.50619	0.493037	0.893035	1	0.755926	0.799704	-0.408684	-0.260929	-0.296491	-0.30838	-0.159409	-0.346651	-0.206018	-0.381462	-0.312605	-0.395057	-0.0795853	-0.14792	-0.408314	-0.292759	-0.178735	-0.277534	0.224578	0.338765	-0.0296531	-0.0880721	0.144968	0.224938	0.272766	0.3053	0.643379	0.534335	0.621386	0.520806
	F3	-0.438038	-0.658282	0.233291	-0.208426	0.101352	-0.0218327	0.192557	0.594124	0.513339	0.168584	0.234131	0.240174	0.826387	0.651473	0.558318	0.610871	0.88582	0.755926	1	0.898575	-0.389278	-0.249849	-0.0831979	-0.23018	-0.00480527	-0.163942	0.0446163	-0.0777457	-0.328431	-0.44462	-0.21073	-0.285325	-0.520581	-0.442427	-0.275266	-0.32623	0.0872842	0.302544	0.137615	-0.0459115	0.221993	0.198141	0.313745	0.32837	0.543395	0.531982	0.510859	0.473768
	F4	-0.411376	-0.581181	0.305851	-0.0701247	-0.0858632	0.177343	0.20663	0.614967	0.544023	0.117046	0.177866	0.217386	0.830034	0.720569	0.62599	0.58005	0.871998	0.799704	0.898575	1	-0.335976	-0.164421	-0.15477	-0.305565	-0.00274805	-0.225418	0.0839761	-0.0587741	-0.484738	-0.543904	-0.302914	-0.355332	-0.598935	-0.53598	-0.4235	-0.477474	0.140645	0.32503	0.079533	-0.11989	0.157708	0.208478	0.333873	0.377356	0.597762	0.598869	0.553152	0.480741
SE delta 2 (2-4 Hz)	C3	0.371911	0.548124	-0.472313	0.0356134	0.332568	-0.21033	-0.250369	-0.400051	-0.232128	-0.155971	-0.191785	-0.284709	-0.311161	-0.171388	-0.221267	-0.0810151	-0.52233	-0.408684	-0.389278	-0.335976	1	0.898595	0.560356	0.645653	0.553199	0.647169	0.306489	0.28353	0.238131	0.373389	0.103655	0.397843	0.43603	0.337145	0.402933	0.404023	-0.208698	-0.445742	-0.342254	-0.326623	-0.405015	-0.47179	-0.432837	-0.478718	-0.0590575	-0.0810764	-0.0191338	-0.0706327
	C4	0.271398	0.42444	-0.429006	0.127827	0.318623	-0.146746	-0.176454	-0.263461	-0.16428	0.0278992	-0.0589884	-0.341853	-0.0818332	-0.00668939	-0.000885936	0.113376	-0.341311	-0.260929	-0.249849	-0.164421	0.898595	1	0.431196	0.453355	0.483705	0.486935	0.272895	0.205848	0.0377563	0.13143	-0.0911709	0.18727	0.203367	0.0983917	0.234807	0.232433	-0.132459	-0.300933	-0.234687	-0.280118	-0.268211	-0.270649	-0.391456	-0.399945	0.101198	0.0994419	0.112913	0.0169643
	O1	0.021506	0.268854	-0.435851	0.0527567	0.0649731	0.0458134	-0.521434	-0.143191	-0.125805	-0.242007	-0.179599	0.0697594	-0.291697	-0.293599	-0.446444	-0.335859	-0.301882	-0.296491	-0.0831979	-0.15477	0.560356	0.431196	1	0.8508	0.642743	0.881224	0.662421	0.58065	0.543433	0.554644	0.0598072	0.363414	0.388256	0.289755	0.43766	0.385016	-0.0647196	-0.349948	-0.197207	-0.297602	-0.425218	-0.586716	-0.213227	-0.250255	0.183118	0.174669	0.198201	0.338638
	O2	0.236378	0.447882	-0.561246	0.0792434	0.249603	-0.0969857	-0.387989	-0.362954	-0.13257	-0.188459	-0.215862	0.00134535	-0.479701	-0.422749	-0.63398	-0.486745	-0.400557	-0.30838	-0.23018	-0.305565	0.645653	0.453355	0.8508	1	0.726102	0.908537	0.460584	0.415552	0.587671	0.687694	0.240742	0.524663	0.561079	0.489506	0.572199	0.520293	-0.0568305	-0.379095	-0.269874	-0.202048	-0.438091	-0.569268	-0.210846	-0.267242	-0.0147481	-0.020947	0.0440839	0.137899
	T3	0.14679	0.340033	-0.379329	0.366077	0.14267	0.000811521	-0.105673	0.0344896	0.156639	-0.162047	0.00173862	-0.119992	-0.265025	0.047374	-0.393876	-0.228434	-0.128106	-0.159409	-0.00480527	-0.00274805	0.553199	0.483705	0.642743	0.726102	1	0.856444	0.669148	0.550562	0.250454	0.35356	-0.00525726	0.264034	0.21073	0.169503	0.298266	0.266434	-0.0383418	-0.258236	-0.155005	-0.199188	-0.330579	-0.394867	-0.0197003	-0.0130209	0.140077	0.275847	0.120369	0.158422
	T4	0.132036	0.415944	-0.452331	0.205807	0.105621	0.0267712	-0.31077	-0.112983	-0.0148455	-0.207043	-0.0963712	-0.010736	-0.431186	-0.239423	-0.532831	-0.369188	-0.359696	-0.346651	-0.163942	-0.225418	0.647169	0.486935	0.881224	0.908537	0.856444	1	0.654579	0.55086	0.512923	0.601208	0.176133	0.467702	0.425162	0.378658	0.498531	0.46847	-0.00748848	-0.337201	-0.171572	-0.212125	-0.388751	-0.554563	-0.113994	-0.155888	0.0935853	0.145185	0.125655	0.22797
	F3	0.0682907	0.192842	-0.160831	0.16058	-0.148228	0.205765	-0.289655	0.0929203	0.0942395	-0.214105	-0.0934015	-0.0367407	-0.181615	0.135802	-0.340492	-0.195994	-0.0876292	-0.206018	0.0446163	0.0839761	0.306489	0.272895	0.662421	0.460584	0.669148	0.654579	1	0.862114	0.301564	0.302547	-0.15234	0.0338651	0.162215	0.0313558	0.151415	0.147411	-0.099497	-0.214603	-0.0222503	-0.173475	-0.324387	-0.363946	0.00539619	0.0349957	0.277049	0.463788	0.197628	0.341274
	F4	0.175958	0.170042	-0.158135	0.147316	-0.00397847	-0.0161231	-0.197234	-0.0990162	0.0808234	-0.21575	-0.0400905	-0.0140051	-0.289464	0.0742966	-0.361191	-0.322483	-0.258662	-0.381462	-0.0777457	-0.0587741	0.28353	0.205848	0.58065	0.415552	0.550562	0.55086	0.862114	1	0.227284	0.263008	-0.229635	-0.016667	0.170496	-0.0238061	0.0318548	0.0417163	-0.299533	-0.353065	-0.0681728	-0.247009	-0.403947	-0.390361	-0.2158	-0.190379	-0.0566925	0.179087	-0.105632	0.00223369
SE theta (4-8 Hz)	C3	0.301886	0.459094	-0.125684	-0.171762	0.102707	-0.0515448	-0.418402	-0.388953	-0.268897	-0.27847	-0.411482	-0.0121039	-0.580309	-0.369659	-0.76877	-0.421539	-0.331556	-0.312605	-0.328431	-0.484738	0.238131	0.0377563	0.543433	0.587671	0.250454	0.512923	0.301564	0.227284	1	0.935809	0.604748	0.646371	0.856616	0.838727	0.869898	0.857322	-0.281196	-0.480218	-0.201984	0.0556243	-0.383363	-0.535048	-0.239272	-0.294691	-0.00116528	0.0142348	0.013458	0.200128
	C4	0.40309	0.600631	-0.210589	-0.0797994	0.0945272	-0.0223912	-0.347227	-0.453978	-0.213141	-0.299502	-0.407383	0.00418672	-0.705783	-0.423887	-0.824882	-0.537561	-0.46767	-0.395057	-0.44462	-0.543904	0.373389	0.13143	0.554644	0.687694	0.35356	0.601208	0.302547	0.263008	0.935809	1	0.669906	0.757265	0.91182	0.892102	0.860588	0.848583	-0.257919	-0.535908	-0.283692	-0.02435	-0.47405	-0.613752	-0.282515	-0.34426	-0.108753	-0.0917746	-0.0691798	0.0959376
	O1	0.298359	0.481335	0.0301221	-0.191384	0.0194514	0.0931833	0.0433567	-0.145968	0.110491	-0.00600834	-0.21018	0.168827	-0.359759	-0.154281	-0.361254	-0.0866817	-0.194712	-0.0795853	-0.21073	-0.302914	0.103655	-0.0911709	0.0598072	0.240742	-0.00525726	0.176133	-0.15234	-0.229635	0.604748	0.669906	1	0.827353	0.66171	0.826885	0.725475	0.759655	-0.0358747	-0.276819	-0.154372	0.0932437	-0.18138	-0.32134	-0.0880477	-0.174433	-0.0254299	-0.0687074	0.0657245	0.15688
	O2	0.221569	0.543478	-0.110101	0.0298154	0.0770878	0.0362937	0.0340827	-0.163005	0.161983	-0.168513	-0.144115	0.269504	-0.48453	-0.21953	-0.42096	-0.217337	-0.332338	-0.14792	-0.285325	-0.355332	0.397843	0.18727	0.363414	0.524663	0.264034	0.467702	0.0338651	-0.016667	0.646371	0.757265	0.827353	1	0.71542	0.838053	0.788184	0.76339	-0.157354	-0.552285	-0.442767	-0.278501	-0.520248	-0.652869	-0.382619	-0.456099	-0.0105865	-0.0665482	0.0885082	0.147028
	T3	0.571571	0.66803	-0.221313	-0.233938	0.264508	-0.213166	-0.337765	-0.623678	-0.322336	-0.339662	-0.504425	-0.141885	-0.682996	-0.389586	-0.755559	-0.412385	-0.499686	-0.408314	-0.520581	-0.598935	0.43603	0.203367	0.388256	0.561079	0.21073	0.425162	0.162215	0.170496	0.856616	0.91182	0.66171	0.71542	1	0.92516	0.855946	0.848157	-0.435873	-0.638038	-0.42313	-0.086238	-0.540733	-0.614804	-0.427015	-0.492554	-0.242841	-0.228847	-0.21914	-0.0787672
	T4	0.446954	0.633662	-0.0964748	-0.17713	0.140913	-0.0840273	-0.220634	-0.427922	-0.204079	-0.302432	-0.436103	-0.0470493	-0.620802	-0.327663	-0.667936	-0.320932	-0.40102	-0.292759	-0.442427	-0.53598	0.337145	0.0983917	0.289755	0.489506	0.169503	0.378658	0.0313558	-0.0238061	0.838727	0.892102	0.826885	0.838053	0.92516	1	0.90013	0.907332	-0.304621	-0.543005	-0.364812	-0.0197663	-0.435798	-0.558792	-0.302036	-0.371394	-0.142156	-0.170025	-0.100644	0.0291365
	F3	0.302893	0.517382	-0.136877	-0.155057	0.245809	-0.14987	-0.238908	-0.331069	-0.145415	-0.165889	-0.297728	-0.0391037	-0.467509	-0.235431	-0.591733	-0.187097	-0.258946	-0.178735	-0.275266	-0.4235	0.402933	0.234807	0.43766	0.572199	0.298266	0.498531	0.151415	0.0318548	0.869898	0.860588	0.725475	0.788184	0.855946	0.90013	1	0.968393	-0.26163	-0.50073	-0.273678	-0.00117122	-0.374989	-0.520968	-0.297045	-0.36877	0.0836934	0.0706245	0.123599	0.226521
	F4	0.390235	0.578792	-0.140934	-0.197147	0.241802	-0.148488	-0.254543	-0.338998	-0.193703	-0.141589	-0.326706	-0.132414	-0.484172	-0.216349	-0.575324	-0.154538	-0.323114	-0.277534	-0.32623	-0.477474	0.404023	0.232433	0.385016	0.520293	0.266434	0.46847	0.147411	0.0417163	0.857322	0.848583	0.759655	0.76339	0.848157	0.907332	0.968393	1	-0.255811	-0.463867	-0.189006	0.0885055	-0.296565	-0.454673	-0.250871	-0.328265	0.00695608	0.0280625	0.0497579	0.16178
SE alpha (8-13 Hz)	C3	-0.453592	-0.209951	-0.0695161	0.244857	-0.442786	0.503344	0.1986	0.318936	0.210042	0.578611	0.425948	0.369542	0.137329	-0.23861	0.186312	-0.0988008	0.109099	0.224578	0.0872842	0.140645	-0.208698	-0.132459	-0.0647196	-0.0568305	-0.0383418	-0.00748848	-0.099497	-0.299533	-0.281196	-0.257919	-0.0358747	-0.157354	-0.435873	-0.304621	-0.26163	-0.255811	1	0.81283	0.50701	0.367419	0.557771	0.528404	0.678813	0.66455	0.358904	0.228339	0.44192	0.380975
	C4	-0.449668	-0.501512	0.117218	-0.00164793	-0.304708	0.284013	0.19551	0.314707	0.0851603	0.577698	0.389036	0.151967	0.430877	0.00202509	0.380387	0.129112	0.340016	0.338765	0.302544	0.32503	-0.445742	-0.300933	-0.349948	-0.379095	-0.258236	-0.337201	-0.214603	-0.353065	-0.480218	-0.535908	-0.276819	-0.552285	-0.638038	-0.543005	-0.50073	-0.463867	0.81283	1	0.705732	0.588879	0.832116	0.840929	0.826302	0.827285	0.298679	0.225729	0.339682	0.246924
	O1	-0.305978	-0.38624	0.233116	0.0717627	-0.211444	0.176923	0.174148	0.21377	0.00398765	0.600417	0.394921	-0.0465473	0.212692	0.0726599	0.180709	0.0526657	0.103271	-0.0296531	0.137615	0.079533	-0.342254	-0.234687	-0.197207	-0.269874	-0.155005	-0.171572	-0.0222503	-0.0681728	-0.201984	-0.283692	-0.154372	-0.442767	-0.42313	-0.364812	-0.273678	-0.189006	0.50701	0.705732	1	0.818467	0.862774	0.776219	0.628901	0.621517	0.147431	0.242686	0.200284	0.126817
	O2	0.0049323	-0.127624	0.182826	-0.125027	-0.076498	0.0428036	0.0302547	-0.0682768	-0.238787	0.441786	0.0739253	-0.263914	0.00930739	-0.0781974	-0.0952029	-0.062447	0.0121019	-0.0880721	-0.0459115	-0.11989	-0.326623	-0.280118	-0.297602	-0.202048	-0.199188	-0.212125	-0.173475	-0.247009	0.0556243	-0.02435	0.0932437	-0.278501	-0.086238	-0.0197663	-0.00117122	0.0885055	0.367419	0.588879	0.818467	1	0.796606	0.705743	0.632869	0.608029	-0.00666916	0.0680722	0.0389486	0.000342856
	T3	-0.343319	-0.4749	0.226934	-0.0724007	-0.130686	0.0765457	0.217584	0.254553	-0.0642517	0.569544	0.357246	-0.097274	0.389463	0.0737466	0.381618	0.249505	0.232531	0.144968	0.221993	0.157708	-0.405015	-0.268211	-0.425218	-0.438091	-0.330579	-0.388751	-0.324387	-0.403947	-0.383363	-0.47405	-0.18138	-0.520248	-0.540733	-0.435798	-0.374989	-0.296565	0.557771	0.832116	0.862774	0.796606	1	0.905146	0.707699	0.691215	0.119893	0.111775	0.169393	0.0527337
	T4	-0.279961	-0.484007	0.210852	0.0256782	-0.110894	0.060879	0.312785	0.175869	-0.000547107	0.656383	0.423312	-0.0805983	0.417411	0.118336	0.424239	0.232262	0.286973	0.224938	0.198141	0.208478	-0.47179	-0.270649	-0.586716	-0.569268	-0.394867	-0.554563	-0.363946	-0.390361	-0.535048	-0.613752	-0.32134	-0.652869	-0.614804	-0.558792	-0.520968	-0.454673	0.528404	0.840929	0.776219	0.705743	0.905146	1	0.616527	0.641928	0.0899955	0.113919	0.115262	-0.047257
	F3	-0.325851	-0.347641	0.201273	-0.0701727	-0.383709	0.361633	0.0583522	0.385877	0.0519992	0.252709	0.12002	0.0244133	0.282558	0.0866223	0.154852	0.0485646	0.342843	0.272766	0.313745	0.333873	-0.432837	-0.391456	-0.213227	-0.210846	-0.0197003	-0.113994	0.00539619	-0.2158	-0.239272	-0.282515	-0.0880477	-0.382619	-0.427015	-0.302036	-0.297045	-0.250871	0.678813	0.826302	0.628901	0.632869	0.707699	0.616527	1	0.975999	0.300019	0.294622	0.311791	0.320974
	F4	-0.34802	-0.360014	0.213404	0.0214085	-0.426055	0.409786	0.0708593	0.433669	0.0719591	0.247346	0.135476	0.00101528	0.307787	0.134486	0.176799	0.0620094	0.394176	0.3053	0.32837	0.377356	-0.478718	-0.399945	-0.250255	-0.267242	-0.0130209	-0.155888	0.0349957	-0.190379	-0.294691	-0.34426	-0.174433	-0.456099	-0.492554	-0.371394	-0.36877	-0.328265	0.66455	0.827285	0.621517	0.608029	0.691215	0.641928	0.975999	1	0.326179	0.339898	0.306298	0.310373
SE sigma (10-16 Hz)	C3	-0.545685	-0.325356	0.281603	0.11785	-0.308094	0.438409	0.0660503	0.536062	0.408797	0.215087	0.218943	0.31663	0.502841	0.417361	0.304001	0.374201	0.591263	0.643379	0.543395	0.597762	-0.0590575	0.101198	0.183118	-0.0147481	0.140077	0.0935853	0.277049	-0.0566925	-0.00116528	-0.108753	-0.0254299	-0.0105865	-0.242841	-0.142156	0.0836934	0.00695608	0.358904	0.298679	0.147431	-0.00666916	0.119893	0.0899955	0.300019	0.326179	1	0.891716	0.9468	0.922912
	C4	-0.402687	-0.259815	0.316167	0.185702	-0.275944	0.39988	0.122488	0.539929	0.464146	0.22611	0.236705	0.196872	0.450159	0.572505	0.232695	0.35876	0.572184	0.534335	0.531982	0.598869	-0.0810764	0.0994419	0.174669	-0.020947	0.275847	0.145185	0.463788	0.179087	0.0142348	-0.0917746	-0.0687074	-0.0665482	-0.228847	-0.170025	0.0706245	0.0280625	0.228339	0.225729	0.242686	0.0680722	0.111775	0.113919	0.294622	0.339898	0.891716	1	0.848559	0.815294
	O1	-0.57522	-0.335631	0.279815	0.111237	-0.298708	0.420833	0.158968	0.496297	0.460575	0.32038	0.305697	0.434901	0.474182	0.351611	0.317441	0.329679	0.516289	0.621386	0.510859	0.553152	-0.0191338	0.112913	0.198201	0.0440839	0.120369	0.125655	0.197628	-0.105632	0.013458	-0.0691798	0.0657245	0.0885082	-0.21914	-0.100644	0.123599	0.0497579	0.44192	0.339682	0.200284	0.0389486	0.169393	0.115262	0.311791	0.306298	0.9468	0.848559	1	0.908014
	O2	-0.474215	-0.207842	0.192221	0.0330905	-0.360903	0.511482	-0.0806851	0.478793	0.355887	0.14472	0.0937257	0.386819	0.357998	0.255978	0.133657	0.233426	0.472116	0.520806	0.473768	0.480741	-0.0706327	0.0169643	0.338638	0.137899	0.158422	0.22797	0.341274	0.00223369	0.200128	0.0959376	0.15688	0.147028	-0.0787672	0.0291365	0.226521	0.16178	0.380975	0.246924	0.126817	0.000342856	0.0527337	-0.047257	0.320974	0.310373	0.922912	0.815294	0.908014	1
	T3	-0.349837	-0.276638	0.440617	0.0330478	-0.327412	0.376192	0.15602	0.433468	0.425186	0.131946	0.125853	0.292205	0.388861	0.508248	0.152782	0.284786	0.648856	0.662684	0.489036	0.560303	-0.285823	-0.155999	-0.0498952	-0.184978	0.0395578	-0.0882184	0.284237	0.00113355	0.072586	-0.0402995	0.0475768	-0.0410725	-0.119383	-0.0450789	0.105538	0.0463362	0.196113	0.243638	0.11183	0.068856	0.0568041	0.111265	0.332381	0.374248	0.82538	0.851602	0.753209	0.764015
	T4	-0.367642	-0.200143	0.360772	0.0220021	-0.388298	0.455983	0.0384232	0.473971	0.415081	0.0675697	0.0766805	0.338603	0.305441	0.422378	0.0673568	0.223302	0.545029	0.549758	0.47001	0.49974	-0.205162	-0.131343	0.155747	-0.0164896	0.153235	0.103954	0.413373	0.099428	0.203839	0.0972201	0.155901	0.0924563	-0.0303509	0.0587486	0.216245	0.165857	0.221911	0.18531	0.101274	0.0327175	0.0028772	-0.0213925	0.34819	0.364841	0.84533	0.855885	0.785141	0.872034
	F3	-0.486467	-0.422964	0.204597	-0.0451092	-0.259668	0.364956	0.00677977	0.591316	0.403472	0.216443	0.191209	0.264427	0.618622	0.478304	0.357113	0.43254	0.699159	0.638204	0.709947	0.718722	-0.261664	-0.102023	0.119863	-0.128981	0.106278	0.0174448	0.358027	0.0526709	-0.113368	-0.246819	-0.143034	-0.224512	-0.387359	-0.318342	-0.11019	-0.149026	0.373756	0.434969	0.264175	0.0615566	0.230545	0.202645	0.470902	0.497523	0.867404	0.839774	0.786294	0.838878
	F4	-0.438629	-0.44685	0.311389	-0.0563356	-0.19557	0.276024	0.137038	0.477533	0.433414	0.349587	0.253753	0.284401	0.583535	0.491417	0.30038	0.393824	0.729683	0.698962	0.674487	0.677713	-0.342483	-0.17161	-0.015723	-0.183877	0.0155902	-0.0970707	0.243777	-0.0199994	-0.0470012	-0.189865	-0.055045	-0.193397	-0.305812	-0.241512	-0.0254045	-0.0664798	0.334222	0.440752	0.324958	0.205586	0.288278	0.309807	0.449083	0.476573	0.836298	0.862026	0.794211	0.784328
SE beta 1 (13-19 Hz)	C3	-0.110388	0.125628	-0.146526	0.24956	-0.167307	0.00653544	-0.196211	0.103556	-0.269735	-0.402056	-0.0173448	-0.114634	-0.38168	-0.267751	-0.335862	-0.242874	-0.177134	-0.261542	-0.261046	-0.336783	-0.0582731	-0.133109	0.183375	0.116923	0.229932	0.227906	0.255126	0.180445	0.186668	0.141272	-0.172969	-0.0482461	0.112517	0.0832932	0.0989972	0.0824895	-0.0519928	-0.121191	-0.153023	-0.13162	-0.167624	-0.19538	0.0173207	0.0648146	-0.144316	-0.124731	-0.263853	-0.10897
	C4	-0.307951	-0.124105	-0.139478	0.00749258	-0.177815	0.0644398	-0.290989	0.251398	-0.115455	-0.147495	0.126399	0.136524	-0.0330168	-0.135478	0.00273671	0.0175305	-0.119259	-0.254629	0.0287515	-0.10836	-0.0206193	-0.0327927	0.422854	0.0809355	0.0500009	0.238455	0.442979	0.415898	0.124722	0.016959	-0.254622	-0.118101	-0.0863891	-0.156677	-0.0378159	-0.02837	0.00194243	-0.0353824	0.0449622	-0.210098	-0.0770626	-0.167974	-0.0791985	-0.0586033	0.0812666	0.0832037	0.00391774	0.171484
	O1	0.0399728	0.00731701	-0.328029	-0.217189	0.0905917	-0.103415	0.0690414	0.215332	0.259295	0.028283	0.136505	0.166525	0.0693699	0.0340032	0.106947	0.108367	0.0179967	-0.0668157	0.234671	0.134268	-0.0110397	-0.123181	0.129306	0.089707	0.239809	0.224101	0.27553	0.283521	-0.185316	-0.122112	0.0241955	-0.0051818	-0.167219	-0.163268	-0.184779	-0.129181	0.18813	0.138216	-0.0259185	-0.172778	-0.0104685	-0.0751987	0.226439	0.188596	-0.154313	-0.103835	-0.142901	-0.0545752
	O2	-0.0737564	-0.176943	-0.24293	-0.325076	0.185976	-0.225772	0.0984201	0.268319	0.254864	0.121101	0.211842	0.184861	0.244002	0.0848565	0.259435	0.273444	0.145338	0.0373194	0.369813	0.197471	-0.15471	-0.227133	0.0324798	-0.0485553	0.0510248	0.0640793	0.0982036	0.138195	-0.236424	-0.232866	0.00193845	-0.0725862	-0.260781	-0.232453	-0.210246	-0.157885	0.151771	0.189155	0.0565382	-0.103536	0.119927	0.035106	0.203292	0.160614	-0.132895	-0.109577	-0.113749	-0.0443882
	T3	0.423776	0.235256	-0.670614	-0.478334	0.570839	-0.514399	-0.445345	-0.364833	-0.329025	-0.200429	-0.328557	-0.307136	-0.116359	-0.291984	-0.256379	-0.100161	-0.236403	-0.32003	0.00778648	-0.174523	0.364709	0.19384	0.439469	0.535726	0.372528	0.461996	0.188722	0.249514	0.191211	0.239222	0.036456	0.100409	0.258723	0.157292	0.168846	0.212008	-0.172649	-0.161834	-0.170979	-0.0812186	-0.136671	-0.268121	-0.0344273	-0.110888	-0.411226	-0.389895	-0.387572	-0.280524
	T4	-0.0409217	-0.323287	-0.377306	-0.301992	0.52354	-0.582412	-0.0605497	-0.126508	-0.102482	0.173236	0.162222	-0.123392	0.219097	-0.053944	0.0212177	0.0795996	0.210639	0.114316	0.316714	0.13449	-0.0190144	-0.0109113	0.0997451	0.143926	0.202742	0.111844	0.127977	0.159971	-0.148741	-0.208024	-0.425876	-0.402594	-0.17506	-0.305927	-0.154473	-0.170684	0.0526769	0.26693	0.130972	0.100665	0.212713	0.231924	0.218893	0.206862	-0.100025	-0.0591296	-0.121594	-0.145817
	F3	-0.224461	-0.192924	-0.247098	-0.101082	0.200526	-0.239846	-0.304617	0.274425	-0.165248	-0.232382	-0.00111624	-0.141569	0.0944706	-0.0553054	-0.0690559	0.113309	0.146062	-0.0443095	0.288632	0.04	-0.0655694	-0.114959	0.378637	0.26619	0.30136	0.345193	0.220374	0.144771	0.139207	0.0335552	-0.177094	-0.118714	-0.0843749	-0.0799153	0.0683687	0.0625239	-0.031189	0.0172276	0.0541951	-0.0080333	0.0872336	-0.10232	0.15605	0.152667	0.0126816	0.0115019	-0.0620349	0.0810989
	F4	-0.0695978	-0.0970564	-0.367066	-0.160564	0.238373	-0.282597	-0.372945	0.068481	-0.28815	-0.188761	-0.0786461	-0.176685	-0.0627983	-0.253696	-0.245992	-0.0752157	0.0201263	-0.168219	0.148826	-0.123922	-0.11573	-0.203925	0.349478	0.309407	0.245046	0.31977	0.170088	0.139901	0.223532	0.128906	-0.114265	-0.109427	0.021203	0.00122892	0.097079	0.105181	-0.0173965	0.0363823	0.0928417	0.11182	0.116787	-0.0567735	0.176637	0.164274	-0.170014	-0.161043	-0.232016	-0.0534433
SE beta 2 (19-30 Hz)	C3	-0.252924	-0.406606	-0.0240833	-0.111287	0.149832	-0.313936	0.246	0.0618515	0.28254	0.0224934	0.348843	0.521738	0.0162275	-0.113216	0.0294405	-0.116979	0.0764071	0.0538759	0.229388	0.0438716	-0.370256	-0.481064	0.0132282	-0.0591366	-0.15723	-0.0785688	-0.0229709	0.21318	-0.088848	-0.109996	-0.116879	-0.0455325	-0.136255	-0.186749	-0.213048	-0.2609	-0.0779053	-0.0368608	-0.109795	-0.287592	-0.117071	-0.097777	-0.135578	-0.158065	-0.275561	-0.282842	-0.239132	-0.199454
	C4	-0.173712	-0.424554	-0.115444	-0.179364	0.222173	-0.333848	0.123893	0.0629664	0.176744	0.139939	0.318144	0.238279	0.242344	0.065596	0.31291	0.0976865	-0.0079132	-0.103198	0.265505	0.148063	-0.148824	-0.156582	0.0553508	-0.125633	-0.156758	-0.093313	0.0854118	0.362756	-0.362624	-0.378451	-0.405484	-0.328702	-0.377357	-0.502048	-0.486031	-0.468051	-0.102468	0.0436226	0.0923999	-0.222677	0.0448376	0.0595315	-0.143397	-0.160934	-0.272521	-0.227578	-0.242752	-0.252238
	O1	-0.307593	-0.177043	-0.373613	0.305584	-0.0946674	0.0655373	0.135208	-0.0114099	0.154954	0.318537	0.471565	0.488481	-0.0838799	-0.432091	0.076215	-0.295913	-0.233535	-0.122088	-0.114368	-0.13838	-0.0422389	-0.0429389	0.165386	0.0798397	-0.0666905	0.0595086	0.000719724	0.157585	-0.269808	-0.220674	-0.31587	-0.126997	-0.3009	-0.377185	-0.370727	-0.41416	0.368412	0.185927	0.0159936	-0.285614	-0.030258	0.0600301	-0.13543	-0.113537	-0.151327	-0.237646	-0.0900744	-0.112972
	O2	-0.218057	-0.202692	-0.366753	0.149663	0.120119	-0.177222	0.199928	-0.0761346	0.185091	0.32344	0.496481	0.427325	-0.0845995	-0.326108	0.0723041	-0.235643	-0.282894	-0.221696	-0.0512024	-0.143246	0.0573726	0.0180424	0.219462	0.14732	0.0137746	0.146019	0.0838433	0.302438	-0.230593	-0.164278	-0.274664	-0.0845417	-0.226806	-0.326825	-0.310017	-0.328275	0.207956	0.0958777	0.0522323	-0.265557	-0.0267733	0.0252625	-0.182857	-0.196668	-0.25885	-0.282911	-0.175513	-0.212889
	T3	0.0960185	-0.00784035	-0.289257	-0.312324	0.17288	-0.285879	-0.118571	-0.305066	0.0347409	-0.175032	-0.0484373	0.355092	-0.159838	-0.279615	-0.197683	-0.260105	-0.124135	-0.0644374	-0.0254284	-0.0899486	-0.00530755	-0.149945	0.228055	0.162157	-0.0506306	0.0825427	0.222017	0.388125	0.123676	0.14316	-0.0773431	0.0792794	0.199406	0.0417731	-0.0122477	-0.0654724	-0.178139	-0.231985	-0.434269	-0.482946	-0.463736	-0.37442	-0.28695	-0.305555	-0.217199	-0.2469	-0.224071	-0.130636
	T4	0.338124	0.0084819	-0.239222	-0.497715	0.39649	-0.544989	-0.258815	-0.506353	-0.357534	-0.176323	-0.212767	-0.19793	-0.0142497	-0.114865	0.0272176	0.0232831	-0.247546	-0.305045	-0.138963	-0.176577	0.185621	0.139489	0.0153964	-0.0848423	-0.238927	-0.163259	0.0801205	0.325215	-0.0736446	-0.0945869	-0.309492	-0.242169	0.127527	-0.110855	-0.152641	-0.135016	-0.477998	-0.274991	-0.273065	-0.289613	-0.259166	-0.140835	-0.421316	-0.430251	-0.421396	-0.389673	-0.456137	-0.444295
	F3	-0.167045	-0.251199	-0.11921	0.0746881	0.215365	-0.280146	0.0824898	-0.225408	-0.1854	0.588219	0.447471	-0.0384572	0.0416575	-0.207051	0.0600032	-0.00471692	-0.127061	-0.16421	-0.126071	-0.255008	-0.0382504	0.120462	-0.0563079	-0.137305	-0.226869	-0.16555	-0.0573051	0.0292867	-0.0490747	-0.169504	-0.337589	-0.361301	-0.141871	-0.268707	-0.0846137	-0.075954	0.126503	0.259976	0.479431	0.348765	0.404224	0.487309	-0.0906156	-0.0653955	-0.0298339	0.0100497	-0.0103096	-0.112859
	F4	-0.446085	-0.398834	-0.209784	0.144102	0.218621	-0.26208	0.354081	0.126508	0.20795	0.654698	0.737214	0.315964	0.198722	-0.144062	0.28492	0.119716	0.0458844	0.0781827	0.143493	-0.024074	-0.0881932	0.015577	-0.0195944	-0.0706945	-0.0814264	-0.0393934	-0.148777	-0.088918	-0.272072	-0.319775	-0.273906	-0.222973	-0.376708	-0.395234	-0.209297	-0.225329	0.410614	0.407222	0.367869	0.107662	0.392409	0.416195	0.0659324	0.0633173	0.064095	0.00400433	0.12963	0.00646
SE gamma (30-70 Hz)	C3	0.344533	0.137803	-0.0618949	-0.23374	0.275593	-0.443285	0.0289383	-0.337488	-0.0955022	-0.251202	-0.0916834	-0.14299	-0.139991	0.0973717	-0.0391185	0.0554986	-0.191918	-0.234178	-0.185294	-0.164821	0.195982	0.141541	-0.0905568	-0.137693	-0.0568748	-0.111537	0.199223	0.387616	-0.0381856	-0.0213035	-0.178816	-0.0751454	0.203602	0.0194099	-0.0353128	-0.0217819	-0.5352	-0.404832	-0.398063	-0.394308	-0.412866	-0.258229	-0.456448	-0.438717	-0.326055	-0.214633	-0.388477	-0.397984
	C4	0.369693	0.383461	-0.389697	0.0753177	0.212136	-0.104355	-0.149812	-0.125184	0.0371483	-0.199569	-0.135639	-0.258889	0.00430237	0.208762	0.0877541	0.179659	-0.153034	-0.161265	-0.0893844	0.0665129	0.608773	0.673842	0.278688	0.194846	0.397204	0.285604	0.463926	0.482237	-0.178397	-0.0766419	-0.262338	-0.010225	0.0446153	-0.115531	-0.0854674	-0.0801069	-0.322754	-0.419493	-0.472543	-0.608854	-0.533086	-0.403107	-0.457539	-0.412063	-0.0262326	0.0612879	-0.10764	-0.109795
	O1	0.175479	0.0322439	-0.00157457	0.151709	0.135829	-0.101867	0.0648725	-0.0906029	0.102413	-0.0945585	-0.0210362	-0.172436	0.217394	0.35506	0.300187	0.241732	0.0813507	0.093171	0.00618572	0.214604	0.241006	0.413504	-0.137494	-0.2357	-0.0134697	-0.218506	0.115639	0.225801	-0.389179	-0.368998	-0.478351	-0.284143	-0.187999	-0.343911	-0.334249	-0.365562	-0.402356	-0.313329	-0.377284	-0.516897	-0.392551	-0.134217	-0.508839	-0.42073	0.015713	0.0727143	-0.0779305	-0.189723
	O2	0.244836	0.122662	-0.192749	0.138553	0.234119	-0.253622	0.13645	-0.144071	0.0881195	-0.0296583	0.0889832	-0.210578	0.0779216	0.246109	0.251085	0.191645	-0.0980786	-0.0950058	-0.0984319	0.0644729	0.347086	0.465794	-0.103127	-0.148401	0.111542	-0.0948851	0.180472	0.319181	-0.434847	-0.360168	-0.475126	-0.26378	-0.166934	-0.342669	-0.339838	-0.343313	-0.322048	-0.282323	-0.356942	-0.502101	-0.35771	-0.116328	-0.47067	-0.401224	-0.161208	-0.0687221	-0.23458	-0.350097
	T3	0.605039	0.408419	-0.294345	-0.0601578	0.523109	-0.405125	0.157368	-0.410956	0.150575	0.00576206	-0.0888189	-0.230089	-0.065962	0.202734	-0.0552851	0.112553	-0.0756263	-0.0198595	-0.110179	-0.0214885	0.417006	0.437368	-0.104763	0.0793643	0.217572	0.0211873	0.0660543	0.195365	-0.085812	0.0338822	0.0439777	0.146198	0.250087	0.126689	0.0955017	0.0950034	-0.43596	-0.43259	-0.466781	-0.372604	-0.463557	-0.250595	-0.488644	-0.471227	-0.223466	-0.111471	-0.249457	-0.333139
	T4	0.575796	0.376072	-0.173087	-0.345529	0.396635	-0.293331	-0.258251	-0.367637	-0.116901	-0.231871	-0.409146	-0.314322	0.0446276	0.221669	0.0146087	0.282019	-0.0653341	-0.102267	-0.076944	-0.00778402	0.365655	0.401674	0.0483032	-0.0208226	-0.0713602	-0.0708542	0.154302	0.244437	0.116162	0.111574	0.0569412	0.12139	0.334949	0.177506	0.171306	0.184463	-0.653434	-0.606073	-0.508785	-0.445964	-0.550674	-0.422042	-0.652387	-0.632329	-0.111843	-0.0433338	-0.190223	-0.156276
	F3	0.169979	0.101278	-0.352693	0.10873	0.549881	-0.537034	0.186464	-0.219402	0.158956	-0.0209392	0.209177	-0.109657	-0.00957878	0.14676	0.067272	0.0708725	-0.161542	-0.103771	-0.00626569	0.0163936	0.638506	0.624948	0.264169	0.364953	0.520075	0.381293	0.232327	0.375029	-0.190678	-0.0614965	-0.272571	0.0534207	0.0296004	-0.108438	-0.0247542	-0.0549016	-0.296477	-0.349005	-0.350308	-0.470377	-0.373202	-0.289688	-0.430849	-0.436496	-0.148539	-0.081985	-0.123844	-0.279301
	F4	0.282841	0.201218	-0.27852	0.145863	0.492571	-0.514499	0.175366	-0.275136	0.0378761	-0.0504238	0.14255	-0.262075	-0.0664148	0.154135	0.107833	0.121529	-0.267193	-0.226077	-0.176095	-0.106795	0.612725	0.636599	0.0880269	0.177278	0.351242	0.197112	0.1116	0.292097	-0.248322	-0.130682	-0.291566	-0.0155118	0.0318261	-0.116001	-0.0813294	-0.0796606	-0.40233	-0.413696	-0.362678	-0.446019	-0.357044	-0.219754	-0.544908	-0.530763	-0.278328	-0.180331	-0.275578	-0.44512
[truncated: 28 more columns]

## Sheet: RP no OSAS 2.5%
														RP delta 1 (0.1-2 Hz)								RP delta 2 (2-4 Hz)								RP theta (4-8 Hz)								RP alpha (8-13 Hz)								RP sigma (10-116 Hz)
		AHI	Arousals Resp	Arousals Esp	Nadir SpO2	WASO	SleepEff	DAS	PPVT3	EVT	NEPSY DesCop	NEPSY PhPro	NEPSY Tow	C3	C4	O1	O2	T3	T4	F3	F4	C3	C4	O1	O2	T3	T4	F3	F4	C3	C4	O1	O2	T3	T4	F3	F4	C3	C4	O1	O2	T3	T4	F3	F4	C3	C4	O1	O2
	AHI	1	-0.231192	-0.453089	-0.742549	-0.650633	-0.496066	-0.463146	-0.553815	-0.578478	-0.615416	-0.535752	-0.495692	-0.489795	-0.504102	-0.523625	-0.479485	-0.429894	-0.509084	-0.432411	-0.448893	-0.727076	-0.69994	-0.694481	-0.730124	-0.751052	-0.749511	-0.74655	-0.745804	-0.681247	-0.642003	-0.630982	-0.670238	-0.709537	-0.666241	-0.642184	-0.669481	-0.594268	-0.581638	-0.620455	-0.62127	-0.638095	-0.627284	-0.539939	-0.549241	-0.559695	-0.56158	-0.622442	-0.576549
	Arousals Resp	-0.231192	1	-0.556182	-0.70002	-0.643508	-0.559522	-0.539952	-0.517932	-0.580727	-0.550291	-0.474646	-0.50179	-0.435575	-0.435367	-0.381795	-0.347827	-0.381121	-0.410947	-0.386048	-0.322464	-0.640927	-0.628856	-0.601737	-0.644346	-0.626434	-0.63097	-0.686331	-0.669522	-0.636341	-0.620731	-0.653518	-0.649925	-0.660278	-0.634184	-0.679584	-0.70532	-0.719215	-0.641641	-0.707489	-0.716238	-0.703033	-0.704863	-0.696245	-0.702264	-0.687369	-0.649162	-0.660403	-0.655581
	Arousals Esp	-0.453089	-0.556182	1	-0.695443	-0.678927	-0.417954	-0.633119	-0.644587	-0.639159	-0.627537	-0.614097	-0.619829	-0.504654	-0.512714	-0.46822	-0.487717	-0.572254	-0.601509	-0.587001	-0.612737	-0.745386	-0.753498	-0.708922	-0.703756	-0.65589	-0.661011	-0.652713	-0.662191	-0.486901	-0.512512	-0.589677	-0.627525	-0.487264	-0.502282	-0.390928	-0.414829	-0.55736	-0.568644	-0.524186	-0.547409	-0.512732	-0.50986	-0.522902	-0.491382	-0.625269	-0.619893	-0.554454	-0.597444
	Nadir SpO2	-0.742549	-0.70002	-0.695443	1	-0.524216	-0.59314	-0.454533	-0.459183	-0.443523	-0.561114	-0.52626	-0.620209	-0.67272	-0.654205	-0.659246	-0.674395	-0.680631	-0.693495	-0.654112	-0.643337	-0.47536	-0.465028	-0.479773	-0.493079	-0.505687	-0.444681	-0.505733	-0.527491	-0.543097	-0.545195	-0.482523	-0.455622	-0.484765	-0.482796	-0.538192	-0.561911	-0.557804	-0.598667	-0.536915	-0.495659	-0.551984	-0.562221	-0.618867	-0.647466	-0.518304	-0.562967	-0.545806	-0.509265
	WASO	-0.650633	-0.643508	-0.678927	-0.524216	1	-0.99377	-0.57097	-0.477761	-0.509299	-0.45331	-0.51689	-0.680283	-0.71169	-0.728098	-0.760458	-0.775268	-0.680541	-0.685559	-0.650326	-0.653359	-0.419761	-0.413321	-0.424639	-0.425307	-0.378125	-0.437951	-0.448133	-0.43581	-0.436646	-0.484243	-0.358633	-0.351354	-0.484034	-0.496549	-0.547764	-0.549744	-0.282394	-0.364038	-0.200628	-0.192588	-0.358597	-0.363191	-0.526088	-0.519613	-0.489071	-0.525179	-0.402037	-0.402334
	SleepEff	-0.496066	-0.559522	-0.417954	-0.59314	-0.99377	1	-0.570675	-0.621314	-0.5948	-0.678504	-0.569549	-0.489044	-0.419263	-0.45237	-0.395331	-0.406079	-0.48795	-0.472634	-0.521047	-0.489319	-0.629432	-0.63096	-0.655577	-0.665402	-0.640283	-0.593223	-0.647573	-0.651554	-0.661739	-0.650713	-0.72009	-0.711077	-0.648314	-0.605723	-0.633183	-0.603684	-0.751728	-0.719782	-0.834286	-0.846592	-0.78656	-0.763058	-0.656508	-0.633997	-0.596314	-0.575621	-0.697205	-0.735455
	DAS	-0.463146	-0.539952	-0.633119	-0.454533	-0.57097	-0.570675	1	0.287421	0.315809	-0.0483069	-0.0589491	-0.204091	-0.643581	-0.643854	-0.574816	-0.60269	-0.610755	-0.600116	-0.521409	-0.54541	-0.360992	-0.401874	-0.44712	-0.480624	-0.400994	-0.452882	-0.549017	-0.518758	-0.503863	-0.539794	-0.482636	-0.444434	-0.530136	-0.519185	-0.599067	-0.599485	-0.492122	-0.461197	-0.49918	-0.510405	-0.48481	-0.471289	-0.484861	-0.445202	-0.420134	-0.44981	-0.476776	-0.439216
	PPVT3	-0.553815	-0.517932	-0.644587	-0.459183	-0.477761	-0.621314	0.287421	1	0.407586	-0.267625	-0.100325	-0.355866	-0.635719	-0.613103	-0.604521	-0.651516	-0.592728	-0.610197	-0.567121	-0.584045	-0.443499	-0.460445	-0.450035	-0.535475	-0.446613	-0.466815	-0.527266	-0.52338	-0.574244	-0.58684	-0.529722	-0.51383	-0.572215	-0.567645	-0.570877	-0.571646	-0.453721	-0.455445	-0.4819	-0.458138	-0.449175	-0.423336	-0.448916	-0.47338	-0.426194	-0.457665	-0.432088	-0.414916
	EVT	-0.578478	-0.580727	-0.639159	-0.443523	-0.509299	-0.5948	0.315809	0.407586	1	-0.239619	-0.0417495	-0.260907	-0.676766	-0.652495	-0.61882	-0.648809	-0.677755	-0.620919	-0.562873	-0.579741	-0.452268	-0.460153	-0.501234	-0.545179	-0.523256	-0.522136	-0.545333	-0.558678	-0.521514	-0.557546	-0.505552	-0.486627	-0.485749	-0.536687	-0.549147	-0.566784	-0.471137	-0.514615	-0.467916	-0.472645	-0.458044	-0.466432	-0.480915	-0.451469	-0.463186	-0.492341	-0.466426	-0.440423
	NEPSY DesCop	-0.615416	-0.550291	-0.627537	-0.561114	-0.45331	-0.678504	-0.0483069	-0.267625	-0.239619	1	-0.254036	-0.312172	-0.653755	-0.673472	-0.674808	-0.68706	-0.646631	-0.625943	-0.585721	-0.581362	-0.414506	-0.445017	-0.425662	-0.415261	-0.420046	-0.445775	-0.545075	-0.540808	-0.508042	-0.527207	-0.490837	-0.459632	-0.591472	-0.527363	-0.671764	-0.635457	-0.410989	-0.426107	-0.526951	-0.497278	-0.499237	-0.477538	-0.479613	-0.486745	-0.371364	-0.383363	-0.450435	-0.419997
	NEPSY PhPro	-0.535752	-0.474646	-0.614097	-0.52626	-0.51689	-0.569549	-0.0589491	-0.100325	-0.0417495	-0.254036	1	-0.184538	-0.644215	-0.619686	-0.612666	-0.643534	-0.610778	-0.642687	-0.487918	-0.494491	-0.508381	-0.544025	-0.55877	-0.562049	-0.529584	-0.548535	-0.612553	-0.621303	-0.543446	-0.536393	-0.575263	-0.553892	-0.525916	-0.569665	-0.61154	-0.647097	-0.496704	-0.516155	-0.550239	-0.512355	-0.528011	-0.494344	-0.565553	-0.543811	-0.51933	-0.490396	-0.495471	-0.478722
	NEPSY Tow	-0.495692	-0.50179	-0.619829	-0.620209	-0.680283	-0.489044	-0.204091	-0.355866	-0.260907	-0.312172	-0.184538	1	-0.496003	-0.494927	-0.518326	-0.507136	-0.496182	-0.479572	-0.465335	-0.511617	-0.530841	-0.500704	-0.543848	-0.547419	-0.594371	-0.576891	-0.570578	-0.593023	-0.659209	-0.660731	-0.620992	-0.622187	-0.667077	-0.641398	-0.672788	-0.701528	-0.576932	-0.566111	-0.584054	-0.579128	-0.602809	-0.6262	-0.547272	-0.528599	-0.542749	-0.547156	-0.621247	-0.562097
RP delta 1 (0.1-2 Hz)	C3	-0.489795	-0.435575	-0.504654	-0.67272	-0.71169	-0.419263	-0.643581	-0.635719	-0.676766	-0.653755	-0.644215	-0.496003	1	0.747933	0.581646	0.560295	0.53675	0.624886	0.337743	0.266936	-0.96883	-0.959407	-0.938571	-0.941911	-0.953488	-0.953623	-0.93338	-0.922956	-0.971764	-0.968245	-0.965823	-0.959815	-0.951846	-0.952511	-0.919989	-0.9143	-0.922089	-0.922634	-0.904805	-0.901858	-0.927626	-0.943468	-0.881417	-0.87229	-0.874371	-0.894965	-0.901194	-0.907168
	C4	-0.504102	-0.435367	-0.512714	-0.654205	-0.728098	-0.45237	-0.643854	-0.613103	-0.652495	-0.673472	-0.619686	-0.494927	0.747933	1	0.537842	0.520171	0.623001	0.610313	0.35441	0.253311	-0.962341	-0.969322	-0.946724	-0.950718	-0.95828	-0.957309	-0.931993	-0.935523	-0.957889	-0.971174	-0.966857	-0.961399	-0.955198	-0.954856	-0.92372	-0.91481	-0.902974	-0.927195	-0.902358	-0.911226	-0.931432	-0.93475	-0.864595	-0.858909	-0.838276	-0.881238	-0.906161	-0.911349
	O1	-0.523625	-0.381795	-0.46822	-0.659246	-0.760458	-0.395331	-0.574816	-0.604521	-0.61882	-0.674808	-0.612666	-0.518326	0.581646	0.537842	1	0.812447	0.526597	0.594471	0.367893	0.334531	-0.93673	-0.924987	-0.9687	-0.960796	-0.953728	-0.945821	-0.942295	-0.938255	-0.943132	-0.949489	-0.983255	-0.974709	-0.943374	-0.932832	-0.909117	-0.914444	-0.896141	-0.920964	-0.941338	-0.939385	-0.923095	-0.925811	-0.834456	-0.850874	-0.814319	-0.847169	-0.938737	-0.922597
	O2	-0.479485	-0.347827	-0.487717	-0.674395	-0.775268	-0.406079	-0.60269	-0.651516	-0.648809	-0.68706	-0.643534	-0.507136	0.560295	0.520171	0.812447	1	0.534943	0.577003	0.362823	0.322289	-0.942174	-0.936029	-0.956129	-0.961851	-0.953507	-0.945262	-0.947324	-0.939289	-0.937658	-0.94645	-0.97504	-0.979725	-0.938543	-0.936638	-0.910628	-0.90369	-0.913963	-0.917974	-0.933532	-0.94902	-0.937737	-0.932445	-0.847833	-0.857896	-0.853063	-0.863482	-0.926121	-0.929799
	T3	-0.429894	-0.381121	-0.572254	-0.680631	-0.680541	-0.48795	-0.610755	-0.592728	-0.677755	-0.646631	-0.610778	-0.496182	0.53675	0.623001	0.526597	0.534943	1	0.679338	0.402761	0.347046	-0.933046	-0.943081	-0.935241	-0.937315	-0.974158	-0.95108	-0.946027	-0.94237	-0.954399	-0.953811	-0.968169	-0.959976	-0.974808	-0.96565	-0.929534	-0.924618	-0.894424	-0.91457	-0.898493	-0.90047	-0.936264	-0.923526	-0.851363	-0.853065	-0.836807	-0.856704	-0.881988	-0.898705
	T4	-0.509084	-0.410947	-0.601509	-0.693495	-0.685559	-0.472634	-0.600116	-0.610197	-0.620919	-0.625943	-0.642687	-0.479572	0.624886	0.610313	0.594471	0.577003	0.679338	1	0.384433	0.346297	-0.941908	-0.938784	-0.94956	-0.949431	-0.966288	-0.971704	-0.958066	-0.95441	-0.959469	-0.962043	-0.969301	-0.964028	-0.964212	-0.971954	-0.93841	-0.934736	-0.897776	-0.89425	-0.884208	-0.885185	-0.924456	-0.934809	-0.853287	-0.863994	-0.82119	-0.850649	-0.897582	-0.894662
	F3	-0.432411	-0.386048	-0.587001	-0.654112	-0.650326	-0.521047	-0.521409	-0.567121	-0.562873	-0.585721	-0.487918	-0.465335	0.337743	0.35441	0.367893	0.362823	0.402761	0.384433	1	0.70819	-0.897563	-0.889001	-0.915825	-0.911292	-0.929956	-0.923117	-0.974233	-0.960762	-0.932994	-0.946257	-0.942562	-0.944351	-0.938211	-0.930218	-0.975564	-0.957579	-0.901605	-0.895737	-0.896187	-0.894681	-0.916016	-0.92087	-0.910521	-0.892629	-0.82058	-0.824526	-0.888408	-0.887791
	F4	-0.448893	-0.322464	-0.612737	-0.643337	-0.653359	-0.489319	-0.54541	-0.584045	-0.579741	-0.581362	-0.494491	-0.511617	0.266936	0.253311	0.334531	0.322289	0.347046	0.346297	0.70819	1	-0.886869	-0.87297	-0.917074	-0.90829	-0.922316	-0.910667	-0.953408	-0.966252	-0.935357	-0.942651	-0.938732	-0.9371	-0.938485	-0.938537	-0.960667	-0.966942	-0.888972	-0.883877	-0.899283	-0.901798	-0.922936	-0.923305	-0.893203	-0.9042	-0.812338	-0.805528	-0.899843	-0.892367
RP delta 2 (2-4 Hz)	C3	-0.727076	-0.640927	-0.745386	-0.47536	-0.419761	-0.629432	-0.360992	-0.443499	-0.452268	-0.414506	-0.508381	-0.530841	-0.96883	-0.962341	-0.93673	-0.942174	-0.933046	-0.941908	-0.897563	-0.886869	1	0.760482	0.517962	0.564759	0.566943	0.596187	0.372744	0.375976	0.151743	0.11488	0.162087	0.09944	0.0651522	0.091954	-0.169465	-0.244628	-0.207586	-0.135912	-0.182153	-0.143604	-0.127591	-0.13327	-0.373391	-0.348889	-0.291505	-0.221818	-0.0930897	-0.0736779
	C4	-0.69994	-0.628856	-0.753498	-0.465028	-0.413321	-0.63096	-0.401874	-0.460445	-0.460153	-0.445017	-0.544025	-0.500704	-0.959407	-0.969322	-0.924987	-0.936029	-0.943081	-0.938784	-0.889001	-0.87297	0.760482	1	0.445671	0.465375	0.568426	0.501184	0.297742	0.30377	0.0244559	0.12226	0.115503	0.0798937	0.0644621	0.084591	-0.164861	-0.25029	-0.226238	-0.167231	-0.21591	-0.157692	-0.147329	-0.195032	-0.343496	-0.361915	-0.341951	-0.267086	-0.152665	-0.0810171
	O1	-0.694481	-0.601737	-0.708922	-0.479773	-0.424639	-0.655577	-0.44712	-0.450035	-0.501234	-0.425662	-0.55877	-0.543848	-0.938571	-0.946724	-0.9687	-0.956129	-0.935241	-0.94956	-0.915825	-0.917074	0.517962	0.445671	1	0.724505	0.474236	0.541152	0.409808	0.402133	0.111437	0.122757	0.260314	0.25646	0.056892	0.180707	0.00784356	-0.0992015	-0.255003	-0.188686	-0.245426	-0.221807	-0.138392	-0.146418	-0.337845	-0.335112	-0.301948	-0.311403	-0.110199	-0.118868
	O2	-0.730124	-0.644346	-0.703756	-0.493079	-0.425307	-0.665402	-0.480624	-0.535475	-0.545179	-0.415261	-0.562049	-0.547419	-0.941911	-0.950718	-0.960796	-0.961851	-0.937315	-0.949431	-0.911292	-0.90829	0.564759	0.465375	0.724505	1	0.569036	0.553904	0.442684	0.415938	0.140246	0.115125	0.201788	0.237204	0.0927803	0.152255	-0.0420958	-0.149256	-0.23828	-0.210369	-0.344039	-0.32446	-0.222089	-0.208754	-0.359309	-0.381928	-0.284794	-0.252976	-0.19982	-0.178445
	T3	-0.751052	-0.626434	-0.65589	-0.505687	-0.378125	-0.640283	-0.400994	-0.446613	-0.523256	-0.420046	-0.529584	-0.594371	-0.953488	-0.95828	-0.953728	-0.953507	-0.974158	-0.966288	-0.929956	-0.922316	0.566943	0.568426	0.474236	0.569036	1	0.70508	0.51524	0.461437	0.173914	0.156263	0.204708	0.248165	0.168091	0.205827	-0.0299318	-0.112112	-0.274381	-0.197873	-0.206289	-0.201354	-0.155724	-0.157703	-0.366879	-0.35938	-0.338306	-0.282514	-0.103641	-0.0599966
	T4	-0.749511	-0.63097	-0.661011	-0.444681	-0.437951	-0.593223	-0.452882	-0.466815	-0.522136	-0.445775	-0.548535	-0.576891	-0.953623	-0.957309	-0.945821	-0.945262	-0.95108	-0.971704	-0.923117	-0.910667	0.596187	0.501184	0.541152	0.553904	0.70508	1	0.569131	0.50752	0.0916922	0.122957	0.123485	0.11784	0.0309974	0.119434	-0.0424324	-0.154976	-0.335741	-0.259206	-0.246246	-0.269048	-0.188393	-0.227784	-0.413602	-0.441741	-0.374323	-0.338185	-0.0892525	-0.12163
	F3	-0.74655	-0.686331	-0.652713	-0.505733	-0.448133	-0.647573	-0.549017	-0.527266	-0.545333	-0.545075	-0.612553	-0.570578	-0.93338	-0.931993	-0.942295	-0.947324	-0.946027	-0.958066	-0.974233	-0.953408	0.372744	0.297742	0.409808	0.442684	0.51524	0.569131	1	0.815179	0.154121	0.193176	0.198987	0.201477	0.136482	0.173483	0.244536	0.0938458	-0.156191	-0.13012	-0.217745	-0.210637	-0.0766526	-0.0910446	-0.306641	-0.376335	-0.316753	-0.31376	-0.138166	-0.146858
	F4	-0.745804	-0.669522	-0.662191	-0.527491	-0.43581	-0.651554	-0.518758	-0.52338	-0.558678	-0.540808	-0.621303	-0.593023	-0.922956	-0.935523	-0.938255	-0.939289	-0.94237	-0.95441	-0.960762	-0.966252	0.375976	0.30377	0.402133	0.415938	0.461437	0.50752	0.815179	1	0.104542	0.161847	0.19942	0.22157	0.147671	0.157398	0.172517	0.140126	-0.199416	-0.178106	-0.151478	-0.171548	-0.0634335	-0.11117	-0.309271	-0.353143	-0.314626	-0.333446	-0.135358	-0.177441
RP theta (4-8 Hz)	C3	-0.681247	-0.636341	-0.486901	-0.543097	-0.436646	-0.661739	-0.503863	-0.574244	-0.521514	-0.508042	-0.543446	-0.659209	-0.971764	-0.957889	-0.943132	-0.937658	-0.954399	-0.959469	-0.932994	-0.935357	0.151743	0.0244559	0.111437	0.140246	0.173914	0.0916922	0.154121	0.104542	1	0.767162	0.476547	0.431593	0.596207	0.600746	0.450347	0.38622	-0.154474	-0.103209	-0.100706	-0.152723	-0.208657	-0.154247	-0.350372	-0.358245	-0.277816	-0.248849	-0.0916166	-0.169006
	C4	-0.642003	-0.620731	-0.512512	-0.545195	-0.484243	-0.650713	-0.539794	-0.58684	-0.557546	-0.527207	-0.536393	-0.660731	-0.968245	-0.971174	-0.949489	-0.94645	-0.953811	-0.962043	-0.946257	-0.942651	0.11488	0.12226	0.122757	0.115125	0.156263	0.122957	0.193176	0.161847	0.767162	1	0.535301	0.467523	0.623668	0.650157	0.456104	0.448297	-0.136318	-0.0645869	-0.0162925	-0.0606531	-0.173466	-0.0986589	-0.328955	-0.339416	-0.298603	-0.225901	-0.0663428	-0.0571078
	O1	-0.630982	-0.653518	-0.589677	-0.482523	-0.358633	-0.72009	-0.482636	-0.529722	-0.505552	-0.490837	-0.575263	-0.620992	-0.965823	-0.966857	-0.983255	-0.97504	-0.968169	-0.969301	-0.942562	-0.938732	0.162087	0.115503	0.260314	0.201788	0.204708	0.123485	0.198987	0.19942	0.476547	0.535301	1	0.799202	0.539205	0.612781	0.371735	0.312898	0.0569875	0.0787596	0.146505	0.0607196	0.028826	0.0434307	-0.167963	-0.188629	-0.177364	-0.139459	0.090783	0.0750552
	O2	-0.670238	-0.649925	-0.627525	-0.455622	-0.351354	-0.711077	-0.444434	-0.51383	-0.486627	-0.459632	-0.553892	-0.622187	-0.959815	-0.961399	-0.974709	-0.979725	-0.959976	-0.964028	-0.944351	-0.9371	0.09944	0.0798937	0.25646	0.237204	0.248165	0.11784	0.201477	0.22157	0.431593	0.467523	0.799202	1	0.511393	0.560169	0.37597	0.296133	0.0183087	0.0733757	0.0744168	0.0402397	0.0244165	0.0525509	-0.164815	-0.176116	-0.191168	-0.117627	0.0458502	0.0320062
	T3	-0.709537	-0.660278	-0.487264	-0.484765	-0.484034	-0.648314	-0.530136	-0.572215	-0.485749	-0.591472	-0.525916	-0.667077	-0.951846	-0.955198	-0.943374	-0.938543	-0.974808	-0.964212	-0.938211	-0.938485	0.0651522	0.0644621	0.056892	0.0927803	0.168091	0.0309974	0.136482	0.147671	0.596207	0.623668	0.539205	0.511393	1	0.707263	0.470649	0.448595	-0.0554838	-0.0382114	-0.0567485	-0.0628091	-0.0536403	-0.0868144	-0.254065	-0.234472	-0.258181	-0.256395	-0.16993	-0.123739
	T4	-0.666241	-0.634184	-0.502282	-0.482796	-0.496549	-0.605723	-0.519185	-0.567645	-0.536687	-0.527363	-0.569665	-0.641398	-0.952511	-0.954856	-0.932832	-0.936638	-0.96565	-0.971954	-0.930218	-0.938537	0.091954	0.084591	0.180707	0.152255	0.205827	0.119434	0.173483	0.157398	0.600746	0.650157	0.612781	0.560169	0.707263	1	0.494949	0.436516	-0.114079	-0.0641662	-0.069598	-0.072512	-0.157009	-0.0765906	-0.251193	-0.230454	-0.288464	-0.263479	-0.17406	-0.113787
	F3	-0.642184	-0.679584	-0.390928	-0.538192	-0.547764	-0.633183	-0.599067	-0.570877	-0.549147	-0.671764	-0.61154	-0.672788	-0.919989	-0.92372	-0.909117	-0.910628	-0.929534	-0.93841	-0.975564	-0.960667	-0.169465	-0.164861	0.00784356	-0.0420958	-0.0299318	-0.0424324	0.244536	0.172517	0.450347	0.456104	0.371735	0.37597	0.470649	0.494949	1	0.790972	-0.124295	-0.119491	-0.0804561	-0.0864909	-0.104871	-0.0828943	-0.171183	-0.201413	-0.352721	-0.398941	-0.218457	-0.192446
	F4	-0.669481	-0.70532	-0.414829	-0.561911	-0.549744	-0.603684	-0.599485	-0.571646	-0.566784	-0.635457	-0.647097	-0.701528	-0.9143	-0.91481	-0.914444	-0.90369	-0.924618	-0.934736	-0.957579	-0.966942	-0.244628	-0.25029	-0.0992015	-0.149256	-0.112112	-0.154976	0.0938458	0.140126	0.38622	0.448297	0.312898	0.296133	0.448595	0.436516	0.790972	1	-0.165637	-0.142655	-0.0677585	-0.0725238	-0.109224	-0.142798	-0.184637	-0.136039	-0.388689	-0.439582	-0.212333	-0.213132
RP alpha (8-13 Hz)	C3	-0.594268	-0.719215	-0.55736	-0.557804	-0.282394	-0.751728	-0.492122	-0.453721	-0.471137	-0.410989	-0.496704	-0.576932	-0.922089	-0.902974	-0.896141	-0.913963	-0.894424	-0.897776	-0.901605	-0.888972	-0.207586	-0.226238	-0.255003	-0.23828	-0.274381	-0.335741	-0.156191	-0.199416	-0.154474	-0.136318	0.0569875	0.0183087	-0.0554838	-0.114079	-0.124295	-0.165637	1	0.672834	0.317723	0.272165	0.34042	0.459225	0.39757	0.320546	0.511422	0.327028	0.168683	0.199188
	C4	-0.581638	-0.641641	-0.568644	-0.598667	-0.364038	-0.719782	-0.461197	-0.455445	-0.514615	-0.426107	-0.516155	-0.566111	-0.922634	-0.927195	-0.920964	-0.917974	-0.91457	-0.89425	-0.895737	-0.883877	-0.135912	-0.167231	-0.188686	-0.210369	-0.197873	-0.259206	-0.13012	-0.178106	-0.103209	-0.0645869	0.0787596	0.0733757	-0.0382114	-0.0641662	-0.119491	-0.142655	0.672834	1	0.336536	0.303875	0.378308	0.386865	0.198885	0.16759	0.325824	0.464032	0.170147	0.217451
	O1	-0.620455	-0.707489	-0.524186	-0.536915	-0.200628	-0.834286	-0.49918	-0.4819	-0.467916	-0.526951	-0.550239	-0.584054	-0.904805	-0.902358	-0.941338	-0.933532	-0.898493	-0.884208	-0.896187	-0.899283	-0.182153	-0.21591	-0.245426	-0.344039	-0.206289	-0.246246	-0.217745	-0.151478	-0.100706	-0.0162925	0.146505	0.0744168	-0.0567485	-0.069598	-0.0804561	-0.0677585	0.317723	0.336536	1	0.838848	0.319234	0.475421	0.019756	0.0524632	-0.197159	-0.146818	0.316005	0.324194
	O2	-0.62127	-0.716238	-0.547409	-0.495659	-0.192588	-0.846592	-0.510405	-0.458138	-0.472645	-0.497278	-0.512355	-0.579128	-0.901858	-0.911226	-0.939385	-0.94902	-0.90047	-0.885185	-0.894681	-0.901798	-0.143604	-0.157692	-0.221807	-0.32446	-0.201354	-0.269048	-0.210637	-0.171548	-0.152723	-0.0606531	0.0607196	0.0402397	-0.0628091	-0.072512	-0.0864909	-0.0725238	0.272165	0.303875	0.838848	1	0.344864	0.451991	-0.00943176	0.0120734	-0.221148	-0.163928	0.246977	0.335712
	T3	-0.638095	-0.703033	-0.512732	-0.551984	-0.358597	-0.78656	-0.48481	-0.449175	-0.458044	-0.499237	-0.528011	-0.602809	-0.927626	-0.931432	-0.923095	-0.937737	-0.936264	-0.924456	-0.916016	-0.922936	-0.127591	-0.147329	-0.138392	-0.222089	-0.155724	-0.188393	-0.0766526	-0.0634335	-0.208657	-0.173466	0.028826	0.0244165	-0.0536403	-0.157009	-0.104871	-0.109224	0.34042	0.378308	0.319234	0.344864	1	0.570745	0.164514	0.130015	-0.00674715	0.0176486	0.216018	0.274259
	T4	-0.627284	-0.704863	-0.50986	-0.562221	-0.363191	-0.763058	-0.471289	-0.423336	-0.466432	-0.477538	-0.494344	-0.6262	-0.943468	-0.93475	-0.925811	-0.932445	-0.923526	-0.934809	-0.92087	-0.923305	-0.13327	-0.195032	-0.146418	-0.208754	-0.157703	-0.227784	-0.0910446	-0.11117	-0.154247	-0.0986589	0.0434307	0.0525509	-0.0868144	-0.0765906	-0.0828943	-0.142798	0.459225	0.386865	0.475421	0.451991	0.570745	1	0.254132	0.255143	0.073502	0.0745672	0.353954	0.374245
	F3	-0.539939	-0.696245	-0.522902	-0.618867	-0.526088	-0.656508	-0.484861	-0.448916	-0.480915	-0.479613	-0.565553	-0.547272	-0.881417	-0.864595	-0.834456	-0.847833	-0.851363	-0.853287	-0.910521	-0.893203	-0.373391	-0.343496	-0.337845	-0.359309	-0.366879	-0.413602	-0.306641	-0.309271	-0.350372	-0.328955	-0.167963	-0.164815	-0.254065	-0.251193	-0.171183	-0.184637	0.39757	0.198885	0.019756	-0.00943176	0.164514	0.254132	1	0.808978	0.245385	0.109362	0.041924	0.1262
	F4	-0.549241	-0.702264	-0.491382	-0.647466	-0.519613	-0.633997	-0.445202	-0.47338	-0.451469	-0.486745	-0.543811	-0.528599	-0.87229	-0.858909	-0.850874	-0.857896	-0.853065	-0.863994	-0.892629	-0.9042	-0.348889	-0.361915	-0.335112	-0.381928	-0.35938	-0.441741	-0.376335	-0.353143	-0.358245	-0.339416	-0.188629	-0.176116	-0.234472	-0.230454	-0.201413	-0.136039	0.320546	0.16759	0.0524632	0.0120734	0.130015	0.255143	0.808978	1	0.192202	0.0838342	0.0782305	0.109273
RP sigma (10-16 Hz)	C3	-0.559695	-0.687369	-0.625269	-0.518304	-0.489071	-0.596314	-0.420134	-0.426194	-0.463186	-0.371364	-0.51933	-0.542749	-0.874371	-0.838276	-0.814319	-0.853063	-0.836807	-0.82119	-0.82058	-0.812338	-0.291505	-0.341951	-0.301948	-0.284794	-0.338306	-0.374323	-0.316753	-0.314626	-0.277816	-0.298603	-0.177364	-0.191168	-0.258181	-0.288464	-0.352721	-0.388689	0.511422	0.325824	-0.197159	-0.221148	-0.00674715	0.073502	0.245385	0.192202	1	0.611523	0.0919376	0.149135
	C4	-0.56158	-0.649162	-0.619893	-0.562967	-0.525179	-0.575621	-0.44981	-0.457665	-0.492341	-0.383363	-0.490396	-0.547156	-0.894965	-0.881238	-0.847169	-0.863482	-0.856704	-0.850649	-0.824526	-0.805528	-0.221818	-0.267086	-0.311403	-0.252976	-0.282514	-0.338185	-0.31376	-0.333446	-0.248849	-0.225901	-0.139459	-0.117627	-0.256395	-0.263479	-0.398941	-0.439582	0.327028	0.464032	-0.146818	-0.163928	0.0176486	0.0745672	0.109362	0.0838342	0.611523	1	0.0859716	0.128347
	O1	-0.622442	-0.660403	-0.554454	-0.545806	-0.402037	-0.697205	-0.476776	-0.432088	-0.466426	-0.450435	-0.495471	-0.621247	-0.901194	-0.906161	-0.938737	-0.926121	-0.881988	-0.897582	-0.888408	-0.899843	-0.0930897	-0.152665	-0.110199	-0.19982	-0.103641	-0.0892525	-0.138166	-0.135358	-0.0916166	-0.0663428	0.090783	0.0458502	-0.16993	-0.17406	-0.218457	-0.212333	0.168683	0.170147	0.316005	0.246977	0.216018	0.353954	0.041924	0.0782305	0.0919376	0.0859716	1	0.715907
	O2	-0.576549	-0.655581	-0.597444	-0.509265	-0.402334	-0.735455	-0.439216	-0.414916	-0.440423	-0.419997	-0.478722	-0.562097	-0.907168	-0.911349	-0.922597	-0.929799	-0.898705	-0.894662	-0.887791	-0.892367	-0.0736779	-0.0810171	-0.118868	-0.178445	-0.0599966	-0.12163	-0.146858	-0.177441	-0.169006	-0.0571078	0.0750552	0.0320062	-0.123739	-0.113787	-0.192446	-0.213132	0.199188	0.217451	0.324194	0.335712	0.274259	0.374245	0.1262	0.109273	0.149135	0.128347	0.715907	1
	T3	-0.643264	-0.717245	-0.525359	-0.543914	-0.476727	-0.67647	-0.453523	-0.432033	-0.509828	-0.438719	-0.566317	-0.617654	-0.901281	-0.887101	-0.869871	-0.895646	-0.913789	-0.894375	-0.886125	-0.893747	-0.194615	-0.200367	-0.134629	-0.221657	-0.185082	-0.248321	-0.170235	-0.139175	-0.302101	-0.273752	-0.0992267	-0.138435	-0.218947	-0.259037	-0.293406	-0.281391	0.249034	0.24464	-0.0637709	-0.0581645	0.500146	0.298321	0.184784	0.141835	0.28731	0.275885	0.259239	0.303548
	T4	-0.595137	-0.6852	-0.530621	-0.580719	-0.469751	-0.662852	-0.439885	-0.456245	-0.481353	-0.457381	-0.531054	-0.62832	-0.903641	-0.902912	-0.891333	-0.898929	-0.892128	-0.915071	-0.887663	-0.898022	-0.136623	-0.207202	-0.112928	-0.176933	-0.108738	-0.173029	-0.142826	-0.187863	-0.229209	-0.231068	-0.0861052	-0.0998964	-0.225088	-0.215086	-0.261391	-0.299726	0.322569	0.212072	0.0261474	0.0403185	0.350731	0.536856	0.321289	0.285633	0.319435	0.322432	0.3933	0.425178
	F3	-0.515254	-0.697047	-0.572828	-0.60446	-0.602672	-0.585988	-0.472341	-0.449417	-0.445532	-0.456573	-0.557089	-0.468305	-0.830491	-0.795704	-0.782692	-0.810143	-0.801773	-0.811333	-0.85199	-0.849465	-0.388576	-0.385819	-0.425686	-0.435247	-0.365111	-0.42784	-0.421405	-0.411012	-0.438536	-0.419294	-0.306713	-0.295861	-0.401857	-0.395485	-0.380964	-0.396715	0.242328	0.143027	-0.208781	-0.214385	-0.0247987	0.0880032	0.621399	0.547142	0.467767	0.345653	0.0275656	0.0789044
	F4	-0.506433	-0.678914	-0.525002	-0.670448	-0.616425	-0.575509	-0.471532	-0.515002	-0.461172	-0.461751	-0.579373	-0.435235	-0.811106	-0.804722	-0.785372	-0.804145	-0.789734	-0.800659	-0.815928	-0.84918	-0.451014	-0.423261	-0.457494	-0.459437	-0.415555	-0.486418	-0.461808	-0.416701	-0.479211	-0.467735	-0.353607	-0.340226	-0.467611	-0.41128	-0.415436	-0.396755	0.147702	0.0115317	-0.269847	-0.260539	-0.136265	-0.00318541	0.451304	0.496134	0.331393	0.248533	-0.0279224	0.0139958
RP beta 1 (13-19 Hz)	C3	-0.636957	-0.646571	-0.565932	-0.461683	-0.470865	-0.656816	-0.439215	-0.420495	-0.419814	-0.396696	-0.561305	-0.541873	-0.912464	-0.891343	-0.872793	-0.886576	-0.90333	-0.902634	-0.869996	-0.881244	-0.197954	-0.207825	-0.225607	-0.275641	-0.205062	-0.193805	-0.229765	-0.258093	-0.165557	-0.183687	-0.0896064	-0.0900067	-0.154556	-0.188974	-0.322786	-0.31951	0.268214	0.181452	0.0205739	0.0127924	0.0641724	0.135672	0.0401387	-0.0317247	0.331205	0.218308	0.149265	0.180125
	C4	-0.64236	-0.657562	-0.589213	-0.517719	-0.489855	-0.652881	-0.475234	-0.486087	-0.481785	-0.417249	-0.577208	-0.517911	-0.920333	-0.929706	-0.904432	-0.925226	-0.903646	-0.90171	-0.888194	-0.877047	-0.176607	-0.206376	-0.182855	-0.230876	-0.198472	-0.201108	-0.172507	-0.202619	-0.16106	-0.137727	-0.00813503	-0.0340387	-0.14097	-0.133584	-0.291788	-0.310686	0.160274	0.231518	-0.0093875	-0.0237105	0.0306542	0.0784965	-0.0422925	-0.0910786	0.147258	0.246168	0.12543	0.189895
	O1	-0.663884	-0.61606	-0.630738	-0.508384	-0.403658	-0.684794	-0.520602	-0.477361	-0.496039	-0.471771	-0.521866	-0.655751	-0.898327	-0.89519	-0.938628	-0.937473	-0.883592	-0.907731	-0.88912	-0.906431	-0.0862024	-0.127566	-0.0458391	-0.131021	-0.0375581	-0.0330596	-0.0621925	-0.0496256	-0.148302	-0.0798665	0.0327117	0.0185279	-0.242207	-0.212929	-0.21827	-0.269188	-0.0504677	-0.0529006	0.095021	0.0888177	0.0981806	0.154167	-0.162799	-0.131997	-0.0949331	-0.101557	0.562507	0.419591
	O2	-0.58914	-0.64326	-0.636205	-0.487405	-0.422944	-0.723022	-0.459859	-0.494886	-0.536821	-0.486642	-0.518922	-0.605637	-0.90032	-0.902932	-0.921732	-0.933303	-0.887636	-0.909078	-0.887597	-0.901914	-0.0641769	-0.0252058	-0.0725947	-0.121332	-0.044284	-0.0481768	-0.116205	-0.101185	-0.15092	-0.080659	0.0437338	0.0593698	-0.164766	-0.126102	-0.222877	-0.25813	-0.0212691	0.0185397	0.122604	0.140797	0.084837	0.186132	-0.0593717	-0.0648095	-0.0822816	-0.0533228	0.422564	0.556391
	T3	-0.659949	-0.697568	-0.564725	-0.43091	-0.487386	-0.711729	-0.460146	-0.490695	-0.488005	-0.417366	-0.559245	-0.598174	-0.891391	-0.902672	-0.899961	-0.902221	-0.924604	-0.914814	-0.875399	-0.885882	-0.103168	-0.119006	-0.11248	-0.155789	-0.0864105	-0.102468	-0.0958573	-0.116208	-0.210511	-0.187767	-0.0701232	-0.0723476	-0.147435	-0.166282	-0.308181	-0.292619	-0.07439	0.0480883	-0.0121664	-0.0693995	0.246209	0.0919391	-0.118177	-0.161817	-0.0508688	0.0179144	0.17096	0.169192
	T4	-0.667821	-0.659523	-0.573936	-0.506346	-0.452971	-0.703688	-0.449303	-0.481524	-0.503278	-0.418331	-0.529172	-0.622877	-0.915157	-0.925925	-0.924894	-0.927363	-0.92476	-0.947319	-0.904683	-0.908659	-0.0169043	-0.0667425	0.0158232	-0.103752	-0.00794161	-0.0018325	-0.0459516	-0.0332623	-0.153833	-0.117435	0.0306317	0.016425	-0.147697	-0.14151	-0.24887	-0.256533	0.0946699	0.0965937	0.08738	0.0971578	0.207748	0.325738	-0.0451256	-0.0823659	0.0568155	0.120634	0.336215	0.365161
	F3	-0.587237	-0.694272	-0.522589	-0.543647	-0.574883	-0.664685	-0.460979	-0.427643	-0.465539	-0.463866	-0.591891	-0.524018	-0.868701	-0.870965	-0.873377	-0.870606	-0.881491	-0.890173	-0.91936	-0.916537	-0.24555	-0.223799	-0.273934	-0.33348	-0.230989	-0.265661	-0.215032	-0.197709	-0.321562	-0.29339	-0.160588	-0.132797	-0.285554	-0.235241	-0.233741	-0.269942	0.0697243	0.047394	-0.0470295	-0.0128645	0.059452	0.112463	0.172176	0.083223	0.100206	0.12659	0.18466	0.275556
	F4	-0.555493	-0.635195	-0.511449	-0.553839	-0.55731	-0.660208	-0.472353	-0.453075	-0.511887	-0.466857	-0.576764	-0.467851	-0.862215	-0.871773	-0.875661	-0.867939	-0.868661	-0.879809	-0.890794	-0.920327	-0.301745	-0.283348	-0.266441	-0.344072	-0.312872	-0.310561	-0.269092	-0.251876	-0.342655	-0.311792	-0.155189	-0.17931	-0.290949	-0.300763	-0.284346	-0.297071	0.0401862	0.012455	-0.0330308	-0.0685638	-0.0197885	0.0406231	0.0247305	0.0352716	-0.00687331	0.0204933	0.185655	0.212521
RP beta 2 (19-30 Hz)	C3	-0.652183	-0.641064	-0.657451	-0.466942	-0.349005	-0.733064	-0.412561	-0.48756	-0.468926	-0.370326	-0.572964	-0.552231	-0.869786	-0.857729	-0.856245	-0.8627	-0.858622	-0.854242	-0.82761	-0.834964	-0.246859	-0.228664	-0.257479	-0.303385	-0.273183	-0.292396	-0.313899	-0.290826	-0.336063	-0.265048	-0.14873	-0.115853	-0.286021	-0.304128	-0.342269	-0.364718	-0.0525682	-0.084123	-0.0652862	-0.0567284	-0.0676537	0.00236776	-0.199115	-0.237575	-0.0582891	-0.0174052	0.0212229	0.096233
	C4	-0.652955	-0.642525	-0.66563	-0.525063	-0.391535	-0.770138	-0.481187	-0.572925	-0.519936	-0.436538	-0.626639	-0.534982	-0.866703	-0.895465	-0.884317	-0.901471	-0.869153	-0.862016	-0.822977	-0.81973	-0.253697	-0.18942	-0.232318	-0.266699	-0.25681	-0.271084	-0.290143	-0.343835	-0.269058	-0.22945	-0.156276	-0.127586	-0.259058	-0.266055	-0.33261	-0.362384	-0.190414	-0.0742004	-0.141973	-0.0977785	-0.111558	-0.140114	-0.276096	-0.310144	-0.163876	-0.0181388	-0.0847097	0.0242109
	O1	-0.695822	-0.630762	-0.697973	-0.483733	-0.390669	-0.702385	-0.58996	-0.525658	-0.591296	-0.499149	-0.589776	-0.667189	-0.857209	-0.870021	-0.920589	-0.916494	-0.867028	-0.892898	-0.856413	-0.870078	-0.0893217	-0.182804	-0.0566041	-0.127576	-0.0595761	-0.0265719	-0.0625139	-0.0174491	-0.147371	-0.155293	-0.0692583	-0.0458223	-0.293934	-0.254633	-0.21883	-0.255732	-0.145498	-0.189167	-0.0520086	-0.0852737	-0.0298454	0.0159905	-0.292613	-0.274299	-0.259047	-0.222788	0.39527	0.172952
	O2	-0.622864	-0.686603	-0.668288	-0.474167	-0.401609	-0.712602	-0.507983	-0.536543	-0.520713	-0.499534	-0.563098	-0.60897	-0.849618	-0.875609	-0.899977	-0.91561	-0.88356	-0.896822	-0.868881	-0.875381	-0.0839527	-0.051116	-0.0645925	-0.135464	-0.0403288	-0.0703564	-0.126148	-0.0728347	-0.184865	-0.131054	0.00331027	0.0586879	-0.183564	-0.1836	-0.250815	-0.285705	-0.168875	-0.128665	-0.0174293	-0.0286854	0.0355648	0.0776518	-0.228156	-0.250095	-0.163125	-0.110112	0.304761	0.393206
	T3	-0.634351	-0.666774	-0.630894	-0.461671	-0.44163	-0.721228	-0.529415	-0.610561	-0.578983	-0.414723	-0.622891	-0.595	-0.828467	-0.864048	-0.851684	-0.874585	-0.883847	-0.872056	-0.823303	-0.822071	-0.280452	-0.214463	-0.218133	-0.211358	-0.214393	-0.240766	-0.304323	-0.25842	-0.318385	-0.262547	-0.154212	-0.130886	-0.293984	-0.328666	-0.402428	-0.388007	-0.180365	-0.0538942	-0.0908604	-0.0977577	-0.0718918	-0.0970261	-0.357199	-0.351049	-0.249311	-0.140389	-0.0730361	-0.0244364
	T4	-0.677064	-0.646652	-0.618414	-0.490305	-0.389411	-0.763576	-0.524648	-0.572947	-0.5489	-0.449481	-0.607662	-0.573888	-0.867478	-0.861695	-0.889898	-0.897854	-0.886115	-0.899606	-0.82034	-0.827299	-0.167629	-0.17961	-0.159676	-0.202504	-0.126627	-0.140459	-0.204324	-0.193102	-0.296278	-0.282462	-0.0777414	-0.047771	-0.252096	-0.3105	-0.329993	-0.328745	-0.0910736	-0.0518445	0.0113926	0.0305031	-0.029785	0.0356884	-0.293053	-0.267434	-0.180658	-0.0846014	0.0945128	0.123513
	F3	-0.618394	-0.701872	-0.595106	-0.506417	-0.502574	-0.721619	-0.427029	-0.437811	-0.510028	-0.438201	-0.57373	-0.513765	-0.859391	-0.873241	-0.878012	-0.877024	-0.87499	-0.888984	-0.887761	-0.896198	-0.154344	-0.117438	-0.206708	-0.256495	-0.0905946	-0.166146	-0.228289	-0.146798	-0.275633	-0.223536	-0.0976177	-0.101806	-0.247269	-0.27427	-0.304107	-0.286111	-0.0743138	-0.0609703	-0.0556099	-0.0405811	-0.0372019	-0.0454662	-0.130018	-0.184824	-0.0705397	-0.0753555	0.0520917	0.114873
	F4	-0.651662	-0.648879	-0.587768	-0.530486	-0.485642	-0.684192	-0.51039	-0.49184	-0.522749	-0.469721	-0.5986	-0.522685	-0.854465	-0.856173	-0.880431	-0.869162	-0.868777	-0.88539	-0.84861	-0.869042	-0.114515	-0.194199	-0.171263	-0.257598	-0.165819	-0.189321	-0.262995	-0.209242	-0.285617	-0.275875	-0.0912005	-0.118048	-0.280295	-0.278934	-0.316729	-0.318779	-0.10374	-0.0875124	-0.0366585	-0.0670474	-0.0569111	-0.0545571	-0.211429	-0.228777	-0.181744	-0.157207	0.095723	0.0697571
RP gamma (30-70 Hz)	C3	-0.541792	-0.665399	-0.456297	-0.570404	-0.572463	-0.705164	-0.463694	-0.536452	-0.529415	-0.517755	-0.641829	-0.551927	-0.664797	-0.655818	-0.686294	-0.670212	-0.696167	-0.707216	-0.701819	-0.737117	-0.63432	-0.62622	-0.623693	-0.658698	-0.571994	-0.578853	-0.580481	-0.558158	-0.58761	-0.575038	-0.484924	-0.522151	-0.539022	-0.550249	-0.473039	-0.464959	-0.386729	-0.423047	-0.371644	-0.371865	-0.430975	-0.363656	-0.355952	-0.316158	-0.353949	-0.378834	-0.308338	-0.267641
	C4	-0.55901	-0.678028	-0.502884	-0.591739	-0.556487	-0.710098	-0.566454	-0.570482	-0.630832	-0.619638	-0.674393	-0.594164	-0.637739	-0.689844	-0.692764	-0.674221	-0.687863	-0.706688	-0.692083	-0.714846	-0.609543	-0.597327	-0.603681	-0.640702	-0.567745	-0.556071	-0.579102	-0.534412	-0.588254	-0.567711	-0.49284	-0.504181	-0.544002	-0.529037	-0.446084	-0.455917	-0.487594	-0.511954	-0.402718	-0.366337	-0.528151	-0.437944	-0.464693	-0.387295	-0.514231	-0.500321	-0.358339	-0.328624
	O1	-0.552441	-0.63393	-0.505909	-0.611595	-0.562156	-0.669474	-0.560497	-0.582726	-0.634333	-0.576058	-0.595909	-0.657523	-0.663405	-0.691759	-0.758963	-0.749204	-0.74704	-0.755445	-0.761944	-0.797996	-0.517218	-0.528766	-0.451395	-0.523233	-0.425333	-0.438662	-0.406989	-0.364299	-0.441412	-0.430876	-0.391892	-0.404386	-0.468374	-0.433738	-0.341148	-0.327596	-0.395286	-0.439557	-0.35543	-0.353563	-0.370602	-0.319707	-0.36722	-0.304726	-0.44841	-0.461555	-0.159932	-0.232297
	O2	-0.496412	-0.670577	-0.462838	-0.610397	-0.552531	-0.694994	-0.522298	-0.551824	-0.586489	-0.609191	-0.583674	-0.586484	-0.666569	-0.698099	-0.744768	-0.750148	-0.76309	-0.768889	-0.779605	-0.786254	-0.528746	-0.519768	-0.502573	-0.545115	-0.449045	-0.461044	-0.472483	-0.451844	-0.490495	-0.467623	-0.395999	-0.408899	-0.482189	-0.474684	-0.414022	-0.389755	-0.40694	-0.427596	-0.359893	-0.350069	-0.35494	-0.326987	-0.337507	-0.325053	-0.432624	-0.433524	-0.238156	-0.177235
	T3	-0.509701	-0.68806	-0.401787	-0.615587	-0.493966	-0.748841	-0.577507	-0.567757	-0.605667	-0.527656	-0.597066	-0.619473	-0.660151	-0.681949	-0.677843	-0.683362	-0.710706	-0.710082	-0.687162	-0.704171	-0.624166	-0.585009	-0.631443	-0.626974	-0.587142	-0.604693	-0.589741	-0.594153	-0.592507	-0.582687	-0.464616	-0.487499	-0.511392	-0.507938	-0.490955	-0.472269	-0.430377	-0.412987	-0.360836	-0.355967	-0.394616	-0.429631	-0.43201	-0.371916	-0.437355	-0.472476	-0.414718	-0.382499
	T4	-0.527465	-0.68423	-0.376637	-0.647578	-0.52779	-0.740821	-0.47549	-0.556534	-0.624871	-0.586775	-0.621466	-0.582466	-0.64215	-0.652183	-0.686268	-0.686131	-0.714256	-0.742226	-0.697353	-0.729531	-0.61328	-0.597824	-0.578845	-0.615627	-0.560261	-0.585519	-0.579807	-0.56687	-0.605169	-0.577282	-0.524762	-0.548375	-0.572126	-0.536472	-0.466179	-0.485778	-0.407275	-0.433551	-0.366032	-0.369854	-0.440289	-0.379539	-0.343486	-0.318836	-0.433824	-0.463323	-0.393518	-0.360577
	F3	-0.554504	-0.654234	-0.433618	-0.60308	-0.562444	-0.663032	-0.440804	-0.477582	-0.558771	-0.519045	-0.46046	-0.51958	-0.74637	-0.759913	-0.755533	-0.755022	-0.75675	-0.765501	-0.797184	-0.819544	-0.495355	-0.482221	-0.56764	-0.592088	-0.437264	-0.467643	-0.50872	-0.457188	-0.497241	-0.477526	-0.43635	-0.438616	-0.4597	-0.472979	-0.440801	-0.397179	-0.247347	-0.301944	-0.34334	-0.311556	-0.313077	-0.281594	-0.24834	-0.229889	-0.27609	-0.313007	-0.34381	-0.244041
	F4	-0.588399	-0.617154	-0.470137	-0.588436	-0.548541	-0.691929	-0.479913	-0.536915	-0.541439	-0.519163	-0.555528	-0.513394	-0.733889	-0.73573	-0.74336	-0.741507	-0.72908	-0.74139	-0.73988	-0.779124	-0.507094	-0.51086	-0.556586	-0.587391	-0.455975	-0.480498	-0.504212	-0.479589	-0.462052	-0.471467	-0.435256	-0.419633	-0.452328	-0.430488	-0.464067	-0.429504	-0.342842	-0.393027	-0.381988	-0.364281	-0.365174	-0.359683	-0.350178	-0.30507	-0.340287	-0.393669	-0.296477	-0.275971
[truncated: 28 more columns]

## Sheet: RP no OSAS 97.5%
														RP delta 1 (0.1-2 Hz)								RP delta 2 (2-4 Hz)								RP theta (4-8 Hz)								RP alpha (8-13 Hz)								RP sigma (10-116 Hz)
		AHI	Arousals Resp	Arousals Esp	Nadir SpO2	WASO	SleepEff	DAS	PPVT3	EVT	NEPSY DesCop	NEPSY PhPro	NEPSY Tow	C3	C4	O1	O2	T3	T4	F3	F4	C3	C4	O1	O2	T3	T4	F3	F4	C3	C4	O1	O2	T3	T4	F3	F4	C3	C4	O1	O2	T3	T4	F3	F4	C3	C4	O1	O2
	AHI	1	0.846343	0.711204	0.3217	0.468906	0.623591	0.677853	0.687696	0.608951	0.583338	0.661571	0.609741	0.6932	0.664065	0.657726	0.672729	0.706102	0.676289	0.675334	0.692653	0.5031	0.488748	0.521425	0.437898	0.47133	0.474353	0.413597	0.413087	0.467133	0.495638	0.516264	0.478677	0.438846	0.449694	0.48061	0.436842	0.555395	0.567362	0.500038	0.51233	0.449849	0.514675	0.608007	0.621833	0.58518	0.623534	0.541156	0.564326
	Arousals Resp	0.846343	1	0.623328	0.411914	0.567642	0.691078	0.574039	0.586479	0.565074	0.610431	0.6877	0.609471	0.671203	0.672102	0.639607	0.661592	0.673819	0.667604	0.719187	0.712928	0.538616	0.53962	0.503027	0.532138	0.497492	0.527377	0.431524	0.446104	0.432569	0.468359	0.381599	0.363838	0.356834	0.430164	0.351078	0.342431	0.381015	0.409798	0.385722	0.371928	0.36586	0.362854	0.33982	0.348919	0.416641	0.480538	0.465772	0.416617
	Arousals Esp	0.711204	0.623328	1	0.477751	0.418027	0.653858	0.525188	0.547545	0.533065	0.508645	0.578065	0.587162	0.604653	0.643454	0.664295	0.676842	0.511288	0.581599	0.557523	0.541759	0.395028	0.383992	0.369343	0.400923	0.435087	0.440293	0.506354	0.503773	0.636779	0.622533	0.542831	0.539533	0.651004	0.631421	0.697441	0.6948	0.586817	0.591926	0.588729	0.609856	0.608626	0.658907	0.640539	0.639026	0.582587	0.541249	0.541343	0.562591
	Nadir SpO2	0.3217	0.411914	0.477751	1	0.60696	0.582449	0.686687	0.701539	0.711403	0.627236	0.640226	0.569361	0.469475	0.496627	0.492313	0.470397	0.482401	0.454337	0.516007	0.522379	0.634752	0.636839	0.612177	0.639376	0.678534	0.668809	0.679403	0.644257	0.649124	0.629477	0.679684	0.665698	0.644531	0.641045	0.647329	0.584076	0.614838	0.599551	0.627114	0.677441	0.653604	0.583779	0.572622	0.550575	0.615787	0.592355	0.688237	0.705853
	WASO	0.468906	0.567642	0.418027	0.60696	1	-0.652956	0.594957	0.633971	0.598414	0.705484	0.622462	0.489705	0.357934	0.407499	0.337222	0.36616	0.44069	0.462449	0.498237	0.442994	0.666419	0.662688	0.678055	0.688225	0.667269	0.635979	0.662145	0.657403	0.689793	0.675825	0.72834	0.754031	0.658195	0.653453	0.632389	0.612587	0.773562	0.738739	0.830278	0.847068	0.776569	0.778402	0.636862	0.639902	0.611803	0.625423	0.693475	0.709546
	SleepEff	0.623591	0.691078	0.653858	0.582449	-0.652956	1	0.568023	0.435222	0.533294	0.435664	0.570765	0.688751	0.677834	0.692891	0.74284	0.738325	0.675093	0.641356	0.660597	0.66944	0.48143	0.469513	0.469377	0.461212	0.443585	0.506737	0.48861	0.422852	0.511477	0.532293	0.448407	0.422631	0.526586	0.531118	0.563939	0.594758	0.35718	0.437073	0.221099	0.242132	0.381946	0.376709	0.519744	0.5274	0.516583	0.567112	0.445003	0.448694
	DAS	0.677853	0.574039	0.525188	0.686687	0.594957	0.568023	1	0.938713	0.935793	0.842879	0.886703	0.835767	0.445564	0.442721	0.485261	0.455489	0.462674	0.460496	0.593225	0.580254	0.68808	0.719752	0.640236	0.623348	0.655137	0.640978	0.546347	0.55004	0.577514	0.627106	0.601832	0.619986	0.596609	0.602814	0.517126	0.542458	0.663866	0.643091	0.615691	0.651956	0.690015	0.65027	0.673102	0.681805	0.742728	0.704184	0.710283	0.738868
	PPVT3	0.687696	0.586479	0.547545	0.701539	0.633971	0.435222	0.938713	1	0.939691	0.79078	0.868197	0.751239	0.497189	0.518689	0.527529	0.529613	0.531929	0.519684	0.581269	0.58971	0.699563	0.67595	0.69582	0.640282	0.662378	0.659847	0.624605	0.621618	0.561939	0.597275	0.589328	0.601844	0.581608	0.588194	0.583605	0.558615	0.697898	0.67545	0.67709	0.700558	0.674846	0.703008	0.692416	0.695538	0.710288	0.694265	0.718827	0.74355
	EVT	0.608951	0.565074	0.533065	0.711403	0.598414	0.533294	0.935793	0.939691	1	0.820147	0.877781	0.780137	0.44829	0.489355	0.536304	0.504191	0.493933	0.516296	0.559896	0.541838	0.678474	0.674944	0.632371	0.63361	0.65444	0.612543	0.604114	0.613777	0.61503	0.596898	0.61506	0.637864	0.636482	0.598664	0.561003	0.561391	0.711034	0.704609	0.686585	0.678861	0.699568	0.70029	0.677042	0.703699	0.733528	0.712408	0.701971	0.758841
	NEPSY DesCop	0.583338	0.610431	0.508645	0.627236	0.705484	0.435664	0.842879	0.79078	0.820147	1	0.794108	0.768718	0.446543	0.459557	0.466992	0.456297	0.490987	0.499597	0.608686	0.613085	0.66883	0.683448	0.691711	0.705013	0.641802	0.653958	0.596189	0.579068	0.626259	0.591382	0.644565	0.680401	0.623709	0.624852	0.510869	0.48775	0.705776	0.685136	0.631708	0.64673	0.660457	0.685265	0.655671	0.659932	0.717229	0.717993	0.710218	0.723196
	NEPSY PhPro	0.661571	0.6877	0.578065	0.640226	0.622462	0.570765	0.886703	0.868197	0.877781	0.794108	1	0.816849	0.515907	0.539218	0.579192	0.57384	0.534402	0.556014	0.659505	0.670764	0.638199	0.634425	0.66511	0.634092	0.650178	0.633391	0.537138	0.573468	0.593087	0.601708	0.601764	0.610124	0.601159	0.590529	0.500215	0.499845	0.673462	0.660204	0.604754	0.627351	0.616294	0.661309	0.656703	0.641854	0.683402	0.679949	0.645095	0.652287
	NEPSY Tow	0.609741	0.609471	0.587162	0.569361	0.489705	0.688751	0.835767	0.751239	0.780137	0.768718	0.816849	1	0.645734	0.635258	0.641892	0.612567	0.661782	0.666842	0.701665	0.657734	0.576632	0.576409	0.558486	0.553501	0.513794	0.573675	0.540648	0.514832	0.521325	0.496237	0.529365	0.521434	0.569476	0.553314	0.509141	0.496558	0.547303	0.565056	0.522979	0.514537	0.517235	0.522052	0.596966	0.596469	0.583947	0.623438	0.57756	0.567314
RP delta 1 (0.1-2 Hz)	C3	0.6932	0.671203	0.604653	0.469475	0.357934	0.677834	0.445564	0.497189	0.44829	0.446543	0.515907	0.645734	1	0.990494	0.97555	0.973861	0.973688	0.979798	0.946932	0.936952	-0.385906	-0.255554	-0.243292	-0.195847	-0.269971	-0.241006	-0.220453	-0.16481	-0.52184	-0.510878	-0.533047	-0.46035	-0.370689	-0.413726	-0.12786	-0.0598563	-0.205012	-0.241656	-0.161805	-0.134543	-0.152851	-0.183329	0.148183	0.145916	-0.0167769	-0.0488542	-0.188557	-0.15312
	C4	0.664065	0.672102	0.643454	0.496627	0.407499	0.692891	0.442721	0.518689	0.489355	0.459557	0.539218	0.635258	0.990494	1	0.975923	0.977322	0.975639	0.979662	0.950101	0.934534	-0.391717	-0.40984	-0.271402	-0.242814	-0.265744	-0.241163	-0.199595	-0.188909	-0.44216	-0.603382	-0.499117	-0.466818	-0.404902	-0.426729	-0.160896	-0.0714923	-0.0482125	-0.189873	-0.080844	-0.0540271	-0.0660914	-0.0857092	0.197071	0.215227	0.122	0.00139284	-0.122349	-0.148313
	O1	0.657726	0.639607	0.664295	0.492313	0.337222	0.74284	0.485261	0.527529	0.536304	0.466992	0.579192	0.641892	0.97555	0.975923	1	0.994762	0.969807	0.973884	0.951987	0.945015	-0.264262	-0.22903	-0.407968	-0.29861	-0.226458	-0.194157	-0.284419	-0.277016	-0.329807	-0.384883	-0.693673	-0.611095	-0.32317	-0.393319	-0.200113	-0.128779	-0.0719118	-0.132528	-0.265624	-0.205008	-0.155426	-0.228111	0.155394	0.152044	0.18593	0.160772	-0.288143	-0.239483
	O2	0.672729	0.661592	0.676842	0.470397	0.36616	0.738325	0.455489	0.529613	0.504191	0.456297	0.57384	0.612567	0.973861	0.977322	0.994762	1	0.967363	0.969538	0.945409	0.94518	-0.26923	-0.242996	-0.369039	-0.294975	-0.198241	-0.181511	-0.245117	-0.254521	-0.268368	-0.355965	-0.656609	-0.708626	-0.341042	-0.364278	-0.179488	-0.0908283	-0.0995203	-0.164902	-0.249862	-0.246576	-0.127007	-0.239333	0.129126	0.166702	0.123989	0.0890339	-0.28131	-0.258038
	T3	0.706102	0.673819	0.511288	0.482401	0.44069	0.675093	0.462674	0.531929	0.493933	0.490987	0.534402	0.661782	0.973688	0.975639	0.969807	0.967363	1	0.987174	0.955009	0.948872	-0.229574	-0.238421	-0.194057	-0.188672	-0.295193	-0.176061	-0.227199	-0.231204	-0.40063	-0.45015	-0.53723	-0.533117	-0.622455	-0.539289	-0.215141	-0.20324	-0.0521169	-0.133548	-0.0741389	-0.0444967	-0.183544	-0.116075	0.130603	0.159229	0.123162	0.0869987	-0.0444418	-0.115226
	T4	0.676289	0.667604	0.581599	0.454337	0.462449	0.641356	0.460496	0.519684	0.516296	0.499597	0.556014	0.666842	0.979798	0.979662	0.973884	0.969538	0.987174	1	0.955844	0.95749	-0.268865	-0.186768	-0.283041	-0.235118	-0.330603	-0.343012	-0.291932	-0.290291	-0.388207	-0.509943	-0.543918	-0.495936	-0.441237	-0.599007	-0.204708	-0.190368	0.0322813	-0.0946699	-0.0862217	-0.0761761	-0.0684951	-0.170113	0.14051	0.15197	0.134228	0.12676	-0.116236	-0.122929
	F3	0.675334	0.719187	0.557523	0.516007	0.498237	0.660597	0.593225	0.581269	0.559896	0.608686	0.659505	0.701665	0.946932	0.950101	0.951987	0.945409	0.955009	0.955844	1	0.989574	-0.0383187	-0.0224219	-0.117444	-0.0927778	-0.140112	-0.140658	-0.452963	-0.399701	-0.261501	-0.291366	-0.413265	-0.371318	-0.320275	-0.302823	-0.555545	-0.404089	-0.0955567	-0.0723566	-0.0160852	0.00337701	-0.0918184	-0.153109	-0.0851724	0.0382671	0.166068	0.212335	0.0249926	-0.0347871
	F4	0.692653	0.712928	0.541759	0.522379	0.442994	0.66944	0.580254	0.58971	0.541838	0.613085	0.670764	0.657734	0.936952	0.934534	0.945015	0.94518	0.948872	0.95749	0.989574	1	0.0055489	0.0492782	-0.085783	0.00164312	-0.0752561	0.0088741	-0.30209	-0.417185	-0.209961	-0.303092	-0.387569	-0.419891	-0.320522	-0.315769	-0.496912	-0.496079	-0.0745604	-0.0135221	-0.0428545	-0.0454222	-0.0795873	-0.108852	-0.102944	-0.151882	0.151568	0.218907	0.0101346	-0.00464931
RP delta 2 (2-4 Hz)	C3	0.5031	0.538616	0.395028	0.634752	0.666419	0.48143	0.68808	0.699563	0.678474	0.66883	0.638199	0.576632	-0.385906	-0.391717	-0.264262	-0.26923	-0.229574	-0.268865	-0.0383187	0.0055489	1	0.989306	0.966358	0.971211	0.972136	0.973798	0.946002	0.948654	0.907555	0.913926	0.907565	0.906277	0.891317	0.898578	0.854348	0.840681	0.827137	0.844471	0.832111	0.823935	0.858235	0.869069	0.778699	0.786941	0.78596	0.826337	0.849216	0.846148
	C4	0.488748	0.53962	0.383992	0.636839	0.662688	0.469513	0.719752	0.67595	0.674944	0.683448	0.634425	0.576409	-0.255554	-0.40984	-0.22903	-0.242996	-0.238421	-0.186768	-0.0224219	0.0492782	0.989306	1	0.959435	0.962145	0.974241	0.96353	0.940938	0.934779	0.891758	0.902867	0.895254	0.902359	0.904735	0.89359	0.850202	0.824068	0.819517	0.840061	0.827046	0.843153	0.859877	0.847057	0.793905	0.792188	0.786688	0.825815	0.816219	0.841138
	O1	0.521425	0.503027	0.369343	0.612177	0.678055	0.469377	0.640236	0.69582	0.632371	0.691711	0.66511	0.558486	-0.243292	-0.271402	-0.407968	-0.369039	-0.194057	-0.283041	-0.117444	-0.085783	0.966358	0.959435	1	0.993995	0.970449	0.972281	0.959686	0.957648	0.898269	0.914364	0.943058	0.925173	0.896714	0.906742	0.86842	0.863482	0.813567	0.836475	0.827825	0.831437	0.840658	0.862471	0.77776	0.787806	0.783633	0.808698	0.848354	0.851369
	O2	0.437898	0.532138	0.400923	0.639376	0.688225	0.461212	0.623348	0.640282	0.63361	0.705013	0.634092	0.553501	-0.195847	-0.242814	-0.29861	-0.294975	-0.188672	-0.235118	-0.0927778	0.00164312	0.971211	0.962145	0.993995	1	0.973537	0.976542	0.953675	0.950759	0.900578	0.912167	0.936506	0.927042	0.89675	0.912646	0.870202	0.864104	0.811116	0.833891	0.821431	0.826844	0.840561	0.850285	0.765252	0.791942	0.77356	0.808492	0.857157	0.849133
	T3	0.47133	0.497492	0.435087	0.678534	0.667269	0.443585	0.655137	0.662378	0.65444	0.641802	0.650178	0.513794	-0.269971	-0.265744	-0.226458	-0.198241	-0.295193	-0.330603	-0.140112	-0.0752561	0.972136	0.974241	0.970449	0.973537	1	0.989312	0.97178	0.966813	0.920606	0.931223	0.940465	0.92581	0.933931	0.929097	0.876273	0.871769	0.839843	0.856044	0.850673	0.842326	0.86821	0.876711	0.817135	0.817579	0.797983	0.833386	0.861466	0.846782
	T4	0.474353	0.527377	0.440293	0.668809	0.635979	0.506737	0.640978	0.659847	0.612543	0.653958	0.633391	0.573675	-0.241006	-0.241163	-0.194157	-0.181511	-0.176061	-0.343012	-0.140658	0.0088741	0.973798	0.96353	0.972281	0.976542	0.989312	1	0.971351	0.971599	0.922474	0.927148	0.917916	0.917413	0.901294	0.91533	0.888307	0.871197	0.812909	0.836228	0.822957	0.802564	0.852845	0.872941	0.796149	0.8018	0.782292	0.814555	0.858449	0.8565
	F3	0.413597	0.431524	0.506354	0.679403	0.662145	0.48861	0.546347	0.624605	0.604114	0.596189	0.537138	0.540648	-0.220453	-0.199595	-0.284419	-0.245117	-0.227199	-0.291932	-0.452963	-0.30209	0.946002	0.940938	0.959686	0.953675	0.97178	0.971351	1	0.993216	0.910661	0.909241	0.918559	0.90924	0.90641	0.90204	0.93742	0.911954	0.856859	0.842406	0.848969	0.855218	0.87871	0.881278	0.830142	0.80756	0.777737	0.794052	0.850363	0.865962
	F4	0.413087	0.446104	0.503773	0.644257	0.657403	0.422852	0.55004	0.621618	0.613777	0.579068	0.573468	0.514832	-0.16481	-0.188909	-0.277016	-0.254521	-0.231204	-0.290291	-0.399701	-0.417185	0.948654	0.934779	0.957648	0.950759	0.966813	0.971599	0.993216	1	0.901498	0.900104	0.907298	0.903232	0.908136	0.901852	0.910262	0.914287	0.824434	0.848058	0.850779	0.84895	0.875318	0.86819	0.804125	0.812922	0.777255	0.802941	0.848168	0.852627
RP theta (4-8 Hz)	C3	0.467133	0.432569	0.636779	0.649124	0.689793	0.511477	0.577514	0.561939	0.61503	0.626259	0.593087	0.521325	-0.52184	-0.44216	-0.329807	-0.268368	-0.40063	-0.388207	-0.261501	-0.209961	0.907555	0.891758	0.898269	0.900578	0.920606	0.922474	0.910661	0.901498	1	0.991638	0.971478	0.969735	0.974674	0.980912	0.95191	0.955955	0.864921	0.852151	0.861128	0.846197	0.849587	0.854997	0.813527	0.826054	0.796142	0.787191	0.822349	0.814188
	C4	0.495638	0.468359	0.622533	0.629477	0.675825	0.532293	0.627106	0.597275	0.596898	0.591382	0.601708	0.496237	-0.510878	-0.603382	-0.384883	-0.355965	-0.45015	-0.509943	-0.291366	-0.303092	0.913926	0.902867	0.914364	0.912167	0.931223	0.927148	0.909241	0.900104	0.991638	1	0.969708	0.970598	0.974313	0.978628	0.961038	0.959047	0.870297	0.860782	0.876541	0.870537	0.873671	0.885466	0.805341	0.822794	0.77336	0.806344	0.845664	0.828156
	O1	0.516264	0.381599	0.542831	0.679684	0.72834	0.448407	0.601832	0.589328	0.61506	0.644565	0.601764	0.529365	-0.533047	-0.499117	-0.693673	-0.656609	-0.53723	-0.543918	-0.413265	-0.387569	0.907565	0.895254	0.943058	0.936506	0.940465	0.917916	0.918559	0.907298	0.971478	0.969708	1	0.993355	0.95837	0.958546	0.943975	0.943324	0.876123	0.904113	0.918441	0.906468	0.891151	0.895192	0.83163	0.839582	0.807575	0.830633	0.89491	0.881248
	O2	0.478677	0.363838	0.539533	0.665698	0.754031	0.422631	0.619986	0.601844	0.637864	0.680401	0.610124	0.521434	-0.46035	-0.466818	-0.611095	-0.708626	-0.533117	-0.495936	-0.371318	-0.419891	0.906277	0.902359	0.925173	0.927042	0.92581	0.917413	0.90924	0.903232	0.969735	0.970598	0.993355	1	0.958944	0.961363	0.939859	0.936254	0.896801	0.907716	0.900418	0.905554	0.891404	0.897525	0.844485	0.847748	0.824607	0.859793	0.887879	0.886247
	T3	0.438846	0.356834	0.651004	0.644531	0.658195	0.526586	0.596609	0.581608	0.636482	0.623709	0.601159	0.569476	-0.370689	-0.404902	-0.32317	-0.341042	-0.622455	-0.441237	-0.320275	-0.320522	0.891317	0.904735	0.896714	0.89675	0.933931	0.901294	0.90641	0.908136	0.974674	0.974313	0.95837	0.958944	1	0.988652	0.963732	0.958899	0.854861	0.862669	0.856546	0.839412	0.886976	0.880085	0.804491	0.826799	0.745492	0.7679	0.814853	0.836146
	T4	0.449694	0.430164	0.631421	0.641045	0.653453	0.531118	0.602814	0.588194	0.598664	0.624852	0.590529	0.553314	-0.413726	-0.426729	-0.393319	-0.364278	-0.539289	-0.599007	-0.302823	-0.315769	0.898578	0.89359	0.906742	0.912646	0.929097	0.91533	0.90204	0.901852	0.980912	0.978628	0.958546	0.961363	0.988652	1	0.957378	0.957537	0.84689	0.850009	0.831269	0.839766	0.865668	0.884104	0.814896	0.836079	0.740859	0.782429	0.821638	0.834313
	F3	0.48061	0.351078	0.697441	0.647329	0.632389	0.563939	0.517126	0.583605	0.561003	0.510869	0.500215	0.509141	-0.12786	-0.160896	-0.200113	-0.179488	-0.215141	-0.204708	-0.555545	-0.496912	0.854348	0.850202	0.86842	0.870202	0.876273	0.888307	0.93742	0.910262	0.95191	0.961038	0.943975	0.939859	0.963732	0.957378	1	0.991785	0.850865	0.853653	0.871955	0.857406	0.858646	0.867778	0.847608	0.84842	0.743323	0.757289	0.818144	0.825556
	F4	0.436842	0.342431	0.6948	0.584076	0.612587	0.594758	0.542458	0.558615	0.561391	0.48775	0.499845	0.496558	-0.0598563	-0.0714923	-0.128779	-0.0908283	-0.20324	-0.190368	-0.404089	-0.496079	0.840681	0.824068	0.863482	0.864104	0.871769	0.871197	0.911954	0.914287	0.955955	0.959047	0.943324	0.936254	0.958899	0.957537	0.991785	1	0.845575	0.833573	0.873744	0.869771	0.872003	0.864169	0.832344	0.847153	0.722227	0.760731	0.811366	0.818086
RP alpha (8-13 Hz)	C3	0.555395	0.381015	0.586817	0.614838	0.773562	0.35718	0.663866	0.697898	0.711034	0.705776	0.673462	0.547303	-0.205012	-0.0482125	-0.0719118	-0.0995203	-0.0521169	0.0322813	-0.0955567	-0.0745604	0.827137	0.819517	0.813567	0.811116	0.839843	0.812909	0.856859	0.824434	0.864921	0.870297	0.876123	0.896801	0.854861	0.84689	0.850865	0.845575	1	0.98623	0.934036	0.943582	0.959167	0.957024	0.956197	0.950074	0.968181	0.944556	0.925315	0.93166
	C4	0.567362	0.409798	0.591926	0.599551	0.738739	0.437073	0.643091	0.67545	0.704609	0.685136	0.660204	0.565056	-0.241656	-0.189873	-0.132528	-0.164902	-0.133548	-0.0946699	-0.0723566	-0.0135221	0.844471	0.840061	0.836475	0.833891	0.856044	0.836228	0.842406	0.848058	0.852151	0.860782	0.904113	0.907716	0.862669	0.850009	0.853653	0.833573	0.98623	1	0.947627	0.946467	0.959509	0.953035	0.946807	0.937513	0.941011	0.968438	0.929301	0.938502
	O1	0.500038	0.385722	0.588729	0.627114	0.830278	0.221099	0.615691	0.67709	0.686585	0.631708	0.604754	0.522979	-0.161805	-0.080844	-0.265624	-0.249862	-0.0741389	-0.0862217	-0.0160852	-0.0428545	0.832111	0.827046	0.827825	0.821431	0.850673	0.822957	0.848969	0.850779	0.861128	0.876541	0.918441	0.900418	0.856546	0.831269	0.871955	0.873744	0.934036	0.947627	1	0.995244	0.959278	0.96112	0.90348	0.89464	0.837799	0.856428	0.949485	0.949993
	O2	0.51233	0.371928	0.609856	0.677441	0.847068	0.242132	0.651956	0.700558	0.678861	0.64673	0.627351	0.514537	-0.134543	-0.0540271	-0.205008	-0.246576	-0.0444967	-0.0761761	0.00337701	-0.0454222	0.823935	0.843153	0.831437	0.826844	0.842326	0.802564	0.855218	0.84895	0.846197	0.870537	0.906468	0.905554	0.839412	0.839766	0.857406	0.869771	0.943582	0.946467	0.995244	1	0.962536	0.962564	0.909092	0.89379	0.845028	0.856542	0.938129	0.95715
	T3	0.449849	0.36586	0.608626	0.653604	0.776569	0.381946	0.690015	0.674846	0.699568	0.660457	0.616294	0.517235	-0.152851	-0.0660914	-0.155426	-0.127007	-0.183544	-0.0684951	-0.0918184	-0.0795873	0.858235	0.859877	0.840658	0.840561	0.86821	0.852845	0.87871	0.875318	0.849587	0.873671	0.891151	0.891404	0.886976	0.865668	0.858646	0.872003	0.959167	0.959509	0.959278	0.962536	1	0.986304	0.944591	0.924879	0.884042	0.907863	0.932582	0.946815
	T4	0.514675	0.362854	0.658907	0.583779	0.778402	0.376709	0.65027	0.703008	0.70029	0.685265	0.661309	0.522052	-0.183329	-0.0857092	-0.228111	-0.239333	-0.116075	-0.170113	-0.153109	-0.108852	0.869069	0.847057	0.862471	0.850285	0.876711	0.872941	0.881278	0.86819	0.854997	0.885466	0.895192	0.897525	0.880085	0.884104	0.867778	0.864169	0.957024	0.953035	0.96112	0.962564	0.986304	1	0.943882	0.939354	0.897979	0.905622	0.947375	0.954945
	F3	0.608007	0.33982	0.640539	0.572622	0.636862	0.519744	0.673102	0.692416	0.677042	0.655671	0.656703	0.596966	0.148183	0.197071	0.155394	0.129126	0.130603	0.14051	-0.0851724	-0.102944	0.778699	0.793905	0.77776	0.765252	0.817135	0.796149	0.830142	0.804125	0.813527	0.805341	0.83163	0.844485	0.804491	0.814896	0.847608	0.832344	0.956197	0.946807	0.90348	0.909092	0.944591	0.943882	1	0.994691	0.931958	0.911196	0.919251	0.928664
	F4	0.621833	0.348919	0.639026	0.550575	0.639902	0.5274	0.681805	0.695538	0.703699	0.659932	0.641854	0.596469	0.145916	0.215227	0.152044	0.166702	0.159229	0.15197	0.0382671	-0.151882	0.786941	0.792188	0.787806	0.791942	0.817579	0.8018	0.80756	0.812922	0.826054	0.822794	0.839582	0.847748	0.826799	0.836079	0.84842	0.847153	0.950074	0.937513	0.89464	0.89379	0.924879	0.939354	0.994691	1	0.931698	0.919152	0.90628	0.919443
RP sigma (10-16 Hz)	C3	0.58518	0.416641	0.582587	0.615787	0.611803	0.516583	0.742728	0.710288	0.733528	0.717229	0.683402	0.583947	-0.0167769	0.122	0.18593	0.123989	0.123162	0.134228	0.166068	0.151568	0.78596	0.786688	0.783633	0.77356	0.797983	0.782292	0.777737	0.777255	0.796142	0.77336	0.807575	0.824607	0.745492	0.740859	0.743323	0.722227	0.968181	0.941011	0.837799	0.845028	0.884042	0.897979	0.931958	0.931698	1	0.982759	0.900583	0.913764
	C4	0.623534	0.480538	0.541249	0.592355	0.625423	0.567112	0.704184	0.694265	0.712408	0.717993	0.679949	0.623438	-0.0488542	0.00139284	0.160772	0.0890339	0.0869987	0.12676	0.212335	0.218907	0.826337	0.825815	0.808698	0.808492	0.833386	0.814555	0.794052	0.802941	0.787191	0.806344	0.830633	0.859793	0.7679	0.782429	0.757289	0.760731	0.944556	0.968438	0.856428	0.856542	0.907863	0.905622	0.911196	0.919152	0.982759	1	0.905118	0.916587
	O1	0.541156	0.465772	0.541343	0.688237	0.693475	0.445003	0.710283	0.718827	0.701971	0.710218	0.645095	0.57756	-0.188557	-0.122349	-0.288143	-0.28131	-0.0444418	-0.116236	0.0249926	0.0101346	0.849216	0.816219	0.848354	0.857157	0.861466	0.858449	0.850363	0.848168	0.822349	0.845664	0.89491	0.887879	0.814853	0.821638	0.818144	0.811366	0.925315	0.929301	0.949485	0.938129	0.932582	0.947375	0.919251	0.90628	0.900583	0.905118	1	0.987845
	O2	0.564326	0.416617	0.562591	0.705853	0.709546	0.448694	0.738868	0.74355	0.758841	0.723196	0.652287	0.567314	-0.15312	-0.148313	-0.239483	-0.258038	-0.115226	-0.122929	-0.0347871	-0.00464931	0.846148	0.841138	0.851369	0.849133	0.846782	0.8565	0.865962	0.852627	0.814188	0.828156	0.881248	0.886247	0.836146	0.834313	0.825556	0.818086	0.93166	0.938502	0.949993	0.95715	0.946815	0.954945	0.928664	0.919443	0.913764	0.916587	0.987845	1
	T3	0.533751	0.406844	0.6312	0.649277	0.661608	0.514086	0.723385	0.675161	0.716723	0.708517	0.629118	0.52905	-0.0233104	0.0442873	0.0579126	-0.0300835	-0.0509077	0.0748974	-0.00191688	-0.0264405	0.833103	0.831663	0.83155	0.838013	0.862721	0.855839	0.848576	0.86485	0.812708	0.801191	0.843232	0.854484	0.825057	0.824267	0.811616	0.828384	0.941732	0.947195	0.899795	0.90293	0.980734	0.969134	0.945364	0.940003	0.934202	0.941635	0.938709	0.95935
	T4	0.552196	0.407	0.642941	0.577765	0.660924	0.476793	0.738477	0.685802	0.685613	0.712569	0.665905	0.513917	-0.0901393	0.0342196	-0.0461401	-0.123506	-0.0294485	-0.0418225	-0.0279365	0.00904451	0.842873	0.819899	0.846061	0.834266	0.852305	0.850794	0.847742	0.847229	0.821754	0.829606	0.850971	0.865544	0.828264	0.838221	0.813441	0.824009	0.942729	0.940496	0.912573	0.912053	0.954994	0.979883	0.941159	0.950547	0.941939	0.951624	0.951336	0.964922
	F3	0.630427	0.425238	0.629389	0.567993	0.585349	0.575815	0.699022	0.716055	0.709459	0.70032	0.667109	0.618389	0.184528	0.217946	0.267821	0.260075	0.215423	0.246633	0.128294	0.156801	0.771584	0.764038	0.744461	0.732992	0.780526	0.770763	0.792055	0.808066	0.748873	0.755451	0.773093	0.790472	0.739238	0.7593	0.786528	0.762008	0.933017	0.928047	0.844964	0.847593	0.906341	0.910278	0.983803	0.977314	0.960356	0.944175	0.901236	0.915907
	F4	0.614991	0.42207	0.64125	0.524294	0.545806	0.596638	0.687372	0.633344	0.689224	0.677526	0.651564	0.664039	0.295076	0.340472	0.323744	0.320791	0.283154	0.290573	0.228396	0.150063	0.735397	0.734752	0.717197	0.722981	0.758961	0.749357	0.75189	0.787853	0.702151	0.732811	0.743088	0.770859	0.705307	0.740322	0.76847	0.752819	0.926027	0.920807	0.844172	0.839621	0.883243	0.903484	0.971381	0.982022	0.947444	0.941183	0.901737	0.904248
RP beta 1 (13-19 Hz)	C3	0.517511	0.490016	0.564077	0.693021	0.696817	0.473027	0.749101	0.712937	0.72721	0.744705	0.598604	0.597932	-0.168349	-0.0560411	0.0154149	0.0248411	-0.0228829	-0.0153927	0.0561246	0.0961886	0.822166	0.830189	0.826415	0.833031	0.839494	0.830961	0.839955	0.840633	0.820687	0.829478	0.857676	0.855521	0.828023	0.821889	0.800862	0.790984	0.932482	0.920707	0.885813	0.907319	0.91102	0.912657	0.887813	0.887686	0.933678	0.932817	0.923494	0.938424
	C4	0.548483	0.435218	0.531852	0.669963	0.711939	0.515698	0.677605	0.657695	0.654349	0.727	0.585742	0.632214	-0.118376	-0.12162	-0.0112431	-0.0440164	-0.0362723	0.0102048	0.0591408	0.0859757	0.8559	0.852805	0.856949	0.856726	0.8509	0.852383	0.851456	0.836229	0.848979	0.85139	0.89063	0.896885	0.844935	0.841482	0.83993	0.801063	0.917063	0.931457	0.895486	0.90174	0.892439	0.910232	0.88806	0.869462	0.919346	0.936772	0.921977	0.943507
	O1	0.512713	0.504792	0.503526	0.696107	0.695014	0.43298	0.678152	0.680378	0.625237	0.721541	0.619957	0.533645	-0.13526	-0.112816	-0.284019	-0.172217	-0.0377327	-0.114912	-0.00556355	0.0280056	0.85318	0.830386	0.876643	0.871316	0.861315	0.859028	0.885366	0.885552	0.827964	0.844749	0.878157	0.86613	0.812775	0.823778	0.820349	0.814668	0.902614	0.89746	0.925004	0.91023	0.908734	0.92097	0.88895	0.864606	0.868536	0.879021	0.977141	0.957772
	O2	0.598656	0.435448	0.536701	0.706994	0.704293	0.429944	0.697638	0.685089	0.665086	0.715143	0.628186	0.586853	-0.131042	-0.154136	-0.264295	-0.239663	-0.0871744	-0.121039	-0.00314786	0.0283744	0.862007	0.859019	0.859638	0.8568	0.85755	0.853635	0.886081	0.881277	0.81527	0.834704	0.871838	0.879132	0.823104	0.825728	0.817656	0.798045	0.894174	0.911204	0.920781	0.922776	0.906408	0.916461	0.905286	0.896794	0.875783	0.884652	0.960047	0.980624
	T3	0.469901	0.4251	0.581389	0.726484	0.710968	0.48511	0.640737	0.623731	0.650877	0.728356	0.60838	0.538651	-0.055026	-0.0684189	-0.0960605	-0.119514	-0.197872	-0.0768008	0.0325019	0.0427088	0.848038	0.857469	0.855722	0.856795	0.882258	0.879362	0.877553	0.874733	0.804872	0.81146	0.849891	0.854391	0.843296	0.839893	0.804206	0.800097	0.879799	0.894886	0.886271	0.888169	0.929596	0.922576	0.874293	0.864993	0.846285	0.881059	0.909386	0.927428
	T4	0.506528	0.407788	0.597101	0.684001	0.705442	0.406551	0.696402	0.630773	0.640966	0.733855	0.626838	0.520789	-0.227535	-0.20949	-0.248201	-0.207898	-0.220699	-0.20048	-0.0679465	-0.0111873	0.883448	0.870241	0.873684	0.891441	0.890185	0.893741	0.890958	0.880347	0.848601	0.845113	0.880178	0.873003	0.85662	0.850865	0.828148	0.815685	0.890219	0.897984	0.89584	0.893031	0.926555	0.942629	0.877917	0.88624	0.875425	0.896371	0.939781	0.941462
	F3	0.544751	0.434208	0.618685	0.62269	0.56701	0.538915	0.714425	0.698488	0.683101	0.696288	0.611924	0.604394	0.0342682	0.0786793	0.0355236	0.057398	0.0532152	0.0840602	-0.0153287	-0.00967598	0.807809	0.814124	0.808262	0.781494	0.819686	0.805557	0.858809	0.847948	0.785733	0.795555	0.845315	0.829353	0.80232	0.821079	0.829062	0.810335	0.895944	0.89942	0.893317	0.897312	0.915071	0.918429	0.922106	0.913616	0.891496	0.899776	0.917392	0.936967
	F4	0.556749	0.446958	0.600468	0.588271	0.59278	0.526355	0.732299	0.675178	0.676166	0.705036	0.618392	0.605261	0.129556	0.165673	0.0791853	0.100094	0.153397	0.138498	0.070893	0.0395672	0.81889	0.807637	0.82476	0.797891	0.839525	0.808661	0.840614	0.853684	0.775273	0.789428	0.835348	0.837435	0.801845	0.800206	0.81339	0.809615	0.886256	0.898084	0.90162	0.887439	0.910241	0.918614	0.909275	0.91234	0.885886	0.898441	0.928214	0.933454
RP beta 2 (19-30 Hz)	C3	0.561583	0.531511	0.488751	0.720102	0.720839	0.346706	0.719127	0.660488	0.689956	0.731655	0.528916	0.576289	0.0139783	0.038711	0.0298543	0.0430543	0.0934028	0.0766808	0.186388	0.243349	0.804983	0.81282	0.821173	0.827821	0.821839	0.811196	0.807314	0.821313	0.768268	0.776014	0.815854	0.824721	0.782016	0.758534	0.741764	0.736753	0.858255	0.861697	0.860394	0.862207	0.870745	0.868952	0.814832	0.826866	0.856053	0.85594	0.900383	0.898735
	C4	0.54475	0.431987	0.46082	0.70243	0.777663	0.369018	0.687593	0.631832	0.682598	0.716203	0.546935	0.591246	0.14666	0.0186445	0.125836	0.00135773	0.0844205	0.105358	0.19398	0.253301	0.818053	0.831309	0.835726	0.838566	0.836758	0.825814	0.818442	0.818088	0.798211	0.805434	0.86843	0.867384	0.785964	0.793058	0.754529	0.74608	0.827157	0.854239	0.84245	0.859196	0.847195	0.853664	0.794449	0.785835	0.794956	0.847507	0.87577	0.892043
	O1	0.525506	0.521437	0.496841	0.66515	0.723554	0.407195	0.647472	0.683801	0.614779	0.695051	0.586758	0.446134	-0.0063001	-0.00301214	-0.165792	-0.119807	0.089859	-0.0186426	0.0355697	0.0564521	0.826972	0.815893	0.875951	0.856743	0.86429	0.85285	0.871479	0.88569	0.798303	0.802954	0.856201	0.858155	0.789469	0.78437	0.790804	0.78101	0.837171	0.854576	0.889525	0.875248	0.870019	0.89563	0.831861	0.851767	0.827567	0.841383	0.93805	0.912602
	O2	0.573113	0.454036	0.462303	0.732804	0.724808	0.394015	0.651934	0.659646	0.641008	0.691999	0.583562	0.548023	-0.0390741	-0.0136012	-0.144334	-0.177103	-0.019759	-0.0413515	0.0677365	0.105007	0.829767	0.836013	0.86194	0.862521	0.85962	0.862069	0.879416	0.870996	0.803251	0.816973	0.859439	0.866365	0.817811	0.809347	0.796532	0.796872	0.828487	0.840783	0.866714	0.864619	0.867726	0.883236	0.841579	0.833433	0.830573	0.83109	0.930966	0.931909
	T3	0.496078	0.457165	0.490353	0.69449	0.711281	0.393685	0.616342	0.568035	0.614597	0.671611	0.535674	0.51102	0.135017	0.0744748	0.113578	0.0186053	0.0186555	0.0989765	0.263732	0.22821	0.808605	0.826806	0.829963	0.850156	0.841623	0.835558	0.813071	0.833266	0.753879	0.766732	0.811182	0.818621	0.788821	0.769702	0.743864	0.74075	0.814907	0.844715	0.858986	0.839282	0.870614	0.857179	0.793544	0.800095	0.791435	0.843472	0.862862	0.875248
	T4	0.491834	0.436973	0.535151	0.696413	0.76112	0.340087	0.702273	0.593509	0.64156	0.666333	0.563926	0.512637	0.0489461	0.0163174	0.0145189	-0.0483138	-0.00323112	-0.0039617	0.168524	0.198789	0.849236	0.84709	0.875519	0.871914	0.871981	0.863741	0.83699	0.84005	0.78381	0.78784	0.842495	0.845524	0.780478	0.769488	0.770285	0.785915	0.851149	0.850098	0.854661	0.845997	0.874196	0.879219	0.804804	0.816166	0.814868	0.848274	0.898502	0.89021
	F3	0.549499	0.414375	0.540425	0.656231	0.661605	0.47816	0.720393	0.692872	0.724544	0.71597	0.61117	0.607886	0.029587	-0.0166082	0.041592	0.0151522	-0.00141801	0.0642892	0.0528364	0.111516	0.835249	0.853811	0.832939	0.821903	0.852763	0.849801	0.876219	0.880404	0.777102	0.785312	0.829161	0.811436	0.807697	0.776479	0.800472	0.795805	0.866059	0.868241	0.86256	0.871092	0.89864	0.888417	0.878253	0.868758	0.843003	0.85035	0.907548	0.914947
	F4	0.465607	0.506832	0.574185	0.648429	0.68876	0.440848	0.679173	0.683627	0.705072	0.69853	0.600919	0.58496	0.0213872	0.0652958	0.0142745	0.0349225	0.0898066	0.0732916	0.0902524	0.0988536	0.818802	0.812962	0.827848	0.826341	0.845632	0.842773	0.821662	0.839544	0.788327	0.778547	0.831584	0.829432	0.79501	0.779714	0.773161	0.78151	0.864062	0.872589	0.85184	0.860494	0.858641	0.878834	0.839279	0.846695	0.838921	0.861672	0.90458	0.905598
RP gamma (30-70 Hz)	C3	0.641558	0.490068	0.725265	0.596877	0.650753	0.410844	0.644553	0.69284	0.615496	0.61362	0.542989	0.479725	0.494945	0.513428	0.494282	0.478428	0.485401	0.465306	0.450922	0.436186	0.549567	0.571008	0.598072	0.565963	0.605845	0.580916	0.621347	0.665184	0.579315	0.586416	0.656117	0.664927	0.599254	0.612752	0.658989	0.680343	0.742453	0.740731	0.768882	0.78896	0.779955	0.772818	0.76898	0.785224	0.729349	0.704283	0.824278	0.831964
	C4	0.631066	0.457974	0.680885	0.589303	0.617702	0.444477	0.58614	0.587494	0.580588	0.564423	0.486316	0.495283	0.580039	0.513592	0.483558	0.481046	0.506899	0.493094	0.466133	0.43508	0.551723	0.591933	0.602469	0.597124	0.619569	0.588659	0.646953	0.671769	0.596958	0.618065	0.669577	0.64191	0.623446	0.637722	0.696845	0.709417	0.687693	0.688214	0.738021	0.737176	0.717453	0.718264	0.686493	0.702691	0.636225	0.698444	0.768645	0.785528
	O1	0.607566	0.525758	0.687815	0.539085	0.594766	0.497499	0.56628	0.662076	0.555933	0.5571	0.512723	0.44965	0.451725	0.463502	0.325129	0.370422	0.415953	0.348289	0.314288	0.247291	0.631957	0.610937	0.678865	0.665093	0.681828	0.677678	0.726556	0.754786	0.660475	0.691326	0.715841	0.734025	0.710645	0.700708	0.752898	0.779371	0.716079	0.683253	0.765421	0.760487	0.778513	0.779477	0.753852	0.767495	0.680841	0.703995	0.883778	0.857892
	O2	0.628126	0.494919	0.687849	0.580976	0.573227	0.479517	0.608886	0.642998	0.584289	0.57675	0.54596	0.50524	0.471105	0.444528	0.381522	0.368781	0.419563	0.386515	0.335939	0.319791	0.623184	0.613255	0.667898	0.656944	0.665587	0.679972	0.719331	0.756098	0.658749	0.655156	0.705914	0.729321	0.701945	0.696949	0.735574	0.734768	0.74226	0.733051	0.774302	0.779752	0.796023	0.804823	0.786294	0.782144	0.711632	0.697974	0.862495	0.888251
	T3	0.622555	0.412497	0.73691	0.531682	0.69628	0.356871	0.587152	0.625025	0.574189	0.58523	0.566665	0.485872	0.552059	0.524247	0.481484	0.463764	0.432429	0.465917	0.476836	0.438424	0.558182	0.571111	0.589385	0.60193	0.58841	0.575913	0.645129	0.654252	0.635371	0.625141	0.676817	0.687061	0.642186	0.659842	0.679763	0.711834	0.737772	0.765055	0.791069	0.79208	0.763352	0.752995	0.721898	0.749185	0.686364	0.686042	0.75774	0.782488
	T4	0.623728	0.462682	0.722307	0.497418	0.706945	0.39335	0.598191	0.619995	0.56882	0.526754	0.557127	0.460987	0.535342	0.515584	0.506007	0.500967	0.454669	0.462743	0.484668	0.454535	0.551886	0.588343	0.612922	0.593189	0.628952	0.620162	0.654776	0.686835	0.603509	0.608541	0.687073	0.663399	0.647426	0.662215	0.671671	0.735369	0.741969	0.747029	0.768564	0.785363	0.766773	0.79192	0.755223	0.77192	0.696879	0.681713	0.764303	0.779969
	F3	0.593435	0.469825	0.725403	0.548407	0.575502	0.556213	0.713162	0.712502	0.681342	0.629338	0.658558	0.622915	0.371917	0.385359	0.396659	0.394139	0.347032	0.351543	0.32392	0.31739	0.69573	0.708839	0.648408	0.630372	0.705134	0.694056	0.724365	0.767777	0.682916	0.71719	0.727953	0.728297	0.704468	0.704447	0.742984	0.750843	0.809334	0.795791	0.79603	0.815279	0.803624	0.823443	0.837763	0.84517	0.805175	0.815935	0.829049	0.850622
	F4	0.559687	0.524565	0.70722	0.518249	0.604954	0.489343	0.673945	0.661929	0.696243	0.640023	0.634443	0.629936	0.394468	0.416073	0.417128	0.392397	0.388681	0.364673	0.392866	0.334705	0.692955	0.708753	0.680766	0.636762	0.693243	0.687378	0.688011	0.727393	0.650013	0.646714	0.708602	0.722964	0.689173	0.679495	0.709639	0.728578	0.776857	0.762192	0.778494	0.804202	0.761324	0.788453	0.764728	0.783083	0.750721	0.753602	0.811598	0.822107
[truncated: 28 more columns]

## Sheet: RP mild OSAS 2.5%
														RP delta 1 (0.1-2 Hz)								RP delta 2 (2-4 Hz)								RP theta (4-8 Hz)								RP alpha (8-13 Hz)								RP sigma (10-116 Hz)
		AHI	Arousals Resp	Arousals Esp	Nadir SpO2	WASO	SleepEff	DAS	PPVT3	EVT	NEPSY DesCop	NEPSY PhPro	NEPSY Tow	C3	C4	O1	O2	T3	T4	F3	F4	C3	C4	O1	O2	T3	T4	F3	F4	C3	C4	O1	O2	T3	T4	F3	F4	C3	C4	O1	O2	T3	T4	F3	F4	C3	C4	O1	O2
	AHI	1	-0.205819	-0.409014	-0.687057	-0.478671	-0.653882	-0.510624	-0.32488	-0.282059	-0.489883	-0.443275	-0.53856	-0.428776	-0.415106	-0.37267	-0.360988	-0.520878	-0.528007	-0.494829	-0.550379	-0.591079	-0.655686	-0.614219	-0.623834	-0.550307	-0.532898	-0.594941	-0.591487	-0.553884	-0.586576	-0.638266	-0.655537	-0.551037	-0.530038	-0.541914	-0.496222	-0.593282	-0.607115	-0.635829	-0.662639	-0.610841	-0.597506	-0.553201	-0.515691	-0.629287	-0.632303	-0.666393	-0.641264
	Arousals Resp	-0.205819	1	-0.666249	-0.661774	-0.474911	-0.573311	-0.692601	-0.496328	-0.560074	-0.65787	-0.659014	-0.617431	-0.473933	-0.450205	-0.414998	-0.437773	-0.462595	-0.451639	-0.429465	-0.463412	-0.586429	-0.601781	-0.618548	-0.635945	-0.632563	-0.630777	-0.667618	-0.654314	-0.547481	-0.514556	-0.556976	-0.56976	-0.578024	-0.547523	-0.635227	-0.582202	-0.666105	-0.665163	-0.719691	-0.693318	-0.756274	-0.715465	-0.658445	-0.665543	-0.563211	-0.591117	-0.655511	-0.668703
	Arousals Esp	-0.409014	-0.666249	1	-0.537626	-0.513838	-0.678536	-0.442826	-0.357531	-0.424384	-0.628656	-0.364548	-0.44829	-0.384126	-0.34209	-0.393305	-0.398791	-0.415127	-0.435808	-0.497894	-0.503311	-0.760682	-0.756134	-0.737033	-0.731191	-0.716672	-0.704696	-0.692489	-0.677343	-0.629138	-0.641225	-0.643065	-0.631886	-0.644512	-0.630989	-0.507146	-0.539002	-0.4	-0.528788	-0.389782	-0.412564	-0.496591	-0.461995	-0.307718	-0.334741	-0.489352	-0.551785	-0.387826	-0.423344
	Nadir SpO2	-0.687057	-0.661774	-0.537626	1	-0.57469	-0.490378	-0.517522	-0.462633	-0.442725	-0.521824	-0.540556	-0.426518	-0.631837	-0.611101	-0.648644	-0.638333	-0.605721	-0.627469	-0.604207	-0.624373	-0.509107	-0.534909	-0.459389	-0.466591	-0.53041	-0.546295	-0.550892	-0.516868	-0.513345	-0.551836	-0.464387	-0.502571	-0.553345	-0.570931	-0.471272	-0.512872	-0.512108	-0.537066	-0.507722	-0.526789	-0.52631	-0.498272	-0.550993	-0.54864	-0.595261	-0.573009	-0.582272	-0.56174
	WASO	-0.478671	-0.474911	-0.513838	-0.57469	1	-0.983911	-0.495196	-0.48565	-0.502324	-0.555503	-0.458333	-0.671332	-0.562275	-0.530712	-0.548929	-0.547856	-0.475426	-0.464591	-0.505491	-0.49934	-0.625805	-0.628382	-0.690237	-0.690768	-0.690878	-0.681188	-0.699036	-0.689179	-0.625232	-0.632012	-0.623772	-0.611531	-0.69152	-0.671225	-0.661468	-0.687858	-0.472217	-0.461756	-0.356003	-0.371962	-0.546963	-0.509177	-0.50323	-0.546853	-0.524692	-0.514213	-0.534566	-0.53822
	SleepEff	-0.653882	-0.573311	-0.678536	-0.490378	-0.983911	1	-0.575125	-0.553677	-0.614778	-0.458295	-0.593351	-0.516944	-0.587707	-0.593183	-0.599906	-0.55877	-0.610497	-0.625705	-0.567189	-0.567661	-0.355587	-0.379181	-0.357299	-0.319021	-0.361884	-0.339607	-0.3773	-0.362521	-0.383297	-0.366279	-0.415961	-0.477038	-0.365657	-0.365768	-0.486545	-0.451722	-0.649264	-0.645219	-0.734957	-0.726605	-0.505969	-0.525215	-0.578409	-0.59028	-0.598482	-0.59166	-0.573424	-0.586022
	DAS	-0.510624	-0.692601	-0.442826	-0.517522	-0.495196	-0.575125	1	0.274554	0.297164	0.284801	0.193863	-0.167326	-0.486135	-0.50504	-0.435765	-0.451216	-0.470144	-0.529238	-0.490682	-0.527239	-0.556516	-0.542623	-0.548789	-0.551725	-0.593214	-0.577995	-0.595767	-0.559767	-0.557054	-0.530375	-0.592165	-0.616685	-0.596567	-0.570138	-0.580649	-0.596065	-0.603904	-0.585496	-0.599023	-0.586369	-0.60747	-0.597498	-0.571099	-0.580971	-0.545296	-0.566039	-0.547738	-0.520865
	PPVT3	-0.32488	-0.496328	-0.357531	-0.462633	-0.48565	-0.553677	0.274554	1	0.330427	-0.205655	0.105087	-0.283235	-0.398171	-0.397881	-0.367473	-0.369171	-0.34247	-0.418416	-0.47795	-0.453089	-0.652723	-0.676355	-0.678055	-0.671303	-0.687099	-0.59223	-0.630731	-0.632788	-0.602026	-0.610408	-0.689233	-0.667875	-0.632075	-0.603706	-0.572982	-0.602868	-0.598268	-0.609108	-0.68409	-0.664781	-0.687339	-0.656052	-0.511243	-0.529172	-0.583197	-0.614927	-0.631675	-0.585781
	EVT	-0.282059	-0.560074	-0.424384	-0.442725	-0.502324	-0.614778	0.297164	0.330427	1	-0.0189067	0.149843	-0.138823	-0.419212	-0.350162	-0.327654	-0.337153	-0.370619	-0.447922	-0.41775	-0.459486	-0.716613	-0.706186	-0.694094	-0.681627	-0.713677	-0.662624	-0.632511	-0.650201	-0.618006	-0.60467	-0.633395	-0.670288	-0.648698	-0.59529	-0.612238	-0.615895	-0.692893	-0.686055	-0.694087	-0.69473	-0.700187	-0.670616	-0.634334	-0.646582	-0.677932	-0.678179	-0.654432	-0.649766
	NEPSY DesCop	-0.489883	-0.65787	-0.628656	-0.521824	-0.555503	-0.458295	0.284801	-0.205655	-0.0189067	1	-0.0194398	-0.252277	-0.56439	-0.532225	-0.524722	-0.524153	-0.579704	-0.598648	-0.525247	-0.561689	-0.571688	-0.570244	-0.540534	-0.554314	-0.56183	-0.569457	-0.585364	-0.534718	-0.550436	-0.512985	-0.531279	-0.585178	-0.568673	-0.534792	-0.608558	-0.544448	-0.670217	-0.647292	-0.592275	-0.577837	-0.598462	-0.592544	-0.652503	-0.620383	-0.644798	-0.663582	-0.592896	-0.576898
	NEPSY PhPro	-0.443275	-0.659014	-0.364548	-0.540556	-0.458333	-0.593351	0.193863	0.105087	0.149843	-0.0194398	1	-0.305479	-0.438853	-0.386664	-0.388293	-0.410101	-0.430753	-0.471026	-0.483679	-0.502971	-0.692439	-0.694195	-0.692299	-0.674376	-0.680266	-0.64858	-0.621066	-0.627768	-0.616863	-0.621286	-0.641707	-0.635118	-0.647444	-0.604992	-0.635394	-0.608193	-0.656666	-0.665785	-0.635713	-0.630025	-0.662158	-0.627959	-0.686135	-0.641134	-0.622138	-0.654333	-0.632974	-0.605719
	NEPSY Tow	-0.53856	-0.617431	-0.44829	-0.426518	-0.671332	-0.516944	-0.167326	-0.283235	-0.138823	-0.252277	-0.305479	1	-0.391695	-0.392785	-0.416459	-0.387421	-0.430141	-0.421857	-0.506932	-0.462323	-0.582507	-0.550982	-0.55712	-0.549301	-0.510547	-0.544919	-0.536977	-0.523623	-0.616215	-0.661027	-0.682854	-0.673868	-0.647264	-0.66702	-0.611221	-0.604521	-0.724508	-0.695434	-0.678166	-0.675407	-0.594258	-0.635162	-0.585799	-0.57875	-0.662333	-0.678393	-0.624117	-0.647428
RP delta 1 (0.1-2 Hz)	C3	-0.428776	-0.473933	-0.384126	-0.631837	-0.562275	-0.587707	-0.486135	-0.398171	-0.419212	-0.56439	-0.438853	-0.391695	1	0.832133	0.801346	0.739647	0.697688	0.719707	0.561186	0.608344	-0.963283	-0.954358	-0.95136	-0.944342	-0.925959	-0.934203	-0.912807	-0.917963	-0.967287	-0.967798	-0.962981	-0.958704	-0.953118	-0.945234	-0.923303	-0.925546	-0.900545	-0.898924	-0.873828	-0.874523	-0.921674	-0.90969	-0.860621	-0.865443	-0.864343	-0.88132	-0.90183	-0.913485
	C4	-0.415106	-0.450205	-0.34209	-0.611101	-0.530712	-0.593183	-0.50504	-0.397881	-0.350162	-0.532225	-0.386664	-0.392785	0.832133	1	0.771639	0.739025	0.663596	0.68306	0.502642	0.579852	-0.95455	-0.969647	-0.947369	-0.946613	-0.919755	-0.924067	-0.905569	-0.913891	-0.959252	-0.973063	-0.964123	-0.962129	-0.949702	-0.93868	-0.910317	-0.91301	-0.912229	-0.928226	-0.891111	-0.896707	-0.91988	-0.904125	-0.865001	-0.861615	-0.866497	-0.897585	-0.904151	-0.908582
	O1	-0.37267	-0.414998	-0.393305	-0.648644	-0.548929	-0.599906	-0.435765	-0.367473	-0.327654	-0.524722	-0.388293	-0.416459	0.801346	0.771639	1	0.858187	0.657451	0.701739	0.557668	0.607631	-0.937602	-0.948102	-0.966759	-0.961544	-0.919065	-0.935914	-0.907933	-0.908692	-0.95089	-0.95115	-0.977118	-0.980301	-0.931203	-0.936452	-0.912773	-0.907397	-0.893033	-0.910743	-0.911654	-0.905513	-0.92502	-0.901993	-0.866638	-0.858791	-0.867736	-0.87764	-0.915364	-0.917095
	O2	-0.360988	-0.437773	-0.398791	-0.638333	-0.547856	-0.55877	-0.451216	-0.369171	-0.337153	-0.524153	-0.410101	-0.387421	0.739647	0.739025	0.858187	1	0.645075	0.669831	0.537989	0.58456	-0.932046	-0.938371	-0.953952	-0.972822	-0.917583	-0.930394	-0.915904	-0.922247	-0.946789	-0.947537	-0.970399	-0.979107	-0.929195	-0.933215	-0.908524	-0.906289	-0.883937	-0.898095	-0.909369	-0.921512	-0.924436	-0.897275	-0.846924	-0.851931	-0.854326	-0.870371	-0.909028	-0.923077
	T3	-0.520878	-0.462595	-0.415127	-0.605721	-0.475426	-0.610497	-0.470144	-0.34247	-0.370619	-0.579704	-0.430753	-0.430141	0.697688	0.663596	0.657451	0.645075	1	0.841385	0.651392	0.681028	-0.938403	-0.927801	-0.944638	-0.940015	-0.965461	-0.96609	-0.943801	-0.948537	-0.952922	-0.941976	-0.942722	-0.941599	-0.971972	-0.958531	-0.944889	-0.949782	-0.828971	-0.848902	-0.834598	-0.837249	-0.936855	-0.908145	-0.855522	-0.854168	-0.817985	-0.841693	-0.88133	-0.892745
	T4	-0.528007	-0.451639	-0.435808	-0.627469	-0.464591	-0.625705	-0.529238	-0.418416	-0.447922	-0.598648	-0.471026	-0.421857	0.719707	0.68306	0.701739	0.669831	0.841385	1	0.62606	0.692285	-0.94099	-0.925638	-0.943643	-0.93385	-0.946829	-0.968363	-0.95095	-0.957489	-0.953047	-0.943557	-0.948718	-0.946839	-0.965815	-0.967645	-0.944892	-0.949314	-0.861528	-0.867455	-0.847661	-0.856743	-0.927386	-0.937969	-0.855443	-0.874606	-0.824813	-0.866748	-0.879142	-0.895038
	F3	-0.494829	-0.429465	-0.497894	-0.604207	-0.505491	-0.567189	-0.490682	-0.47795	-0.41775	-0.525247	-0.483679	-0.506932	0.561186	0.502642	0.557668	0.537989	0.651392	0.62606	1	0.818513	-0.905919	-0.897931	-0.925165	-0.917289	-0.932058	-0.943517	-0.969682	-0.953002	-0.929525	-0.913942	-0.917158	-0.920353	-0.950325	-0.94263	-0.976027	-0.959316	-0.864873	-0.857985	-0.830333	-0.841258	-0.916259	-0.900358	-0.907037	-0.890574	-0.820955	-0.848029	-0.885312	-0.902571
	F4	-0.550379	-0.463412	-0.503311	-0.624373	-0.49934	-0.567661	-0.527239	-0.453089	-0.459486	-0.561689	-0.502971	-0.462323	0.608344	0.579852	0.607631	0.58456	0.681028	0.692285	0.818513	1	-0.896656	-0.899959	-0.924048	-0.921199	-0.919886	-0.936798	-0.950784	-0.966725	-0.939082	-0.926386	-0.925424	-0.931468	-0.943278	-0.960455	-0.967676	-0.975786	-0.87881	-0.886063	-0.851926	-0.856995	-0.926337	-0.92668	-0.88513	-0.903388	-0.830294	-0.852142	-0.886515	-0.908445
RP delta 2 (2-4 Hz)	C3	-0.591079	-0.586429	-0.760682	-0.509107	-0.625805	-0.355587	-0.556516	-0.652723	-0.716613	-0.571688	-0.692439	-0.582507	-0.963283	-0.95455	-0.937602	-0.932046	-0.938403	-0.94099	-0.905919	-0.896656	1	0.858572	0.718077	0.744578	0.73423	0.734075	0.583525	0.602327	0.263204	0.279656	0.334744	0.34088	0.313908	0.248838	0.0888978	0.0783283	-0.265435	-0.251314	-0.226374	-0.225909	-0.0619819	-0.127137	-0.249768	-0.26627	-0.250078	-0.230141	-0.0758535	-0.0744202
	C4	-0.655686	-0.601781	-0.756134	-0.534909	-0.628382	-0.379181	-0.542623	-0.676355	-0.706186	-0.570244	-0.694195	-0.550982	-0.954358	-0.969647	-0.948102	-0.938371	-0.927801	-0.925638	-0.897931	-0.899959	0.858572	1	0.73802	0.731802	0.695182	0.686355	0.565826	0.531365	0.251794	0.312488	0.325744	0.351281	0.309981	0.243673	0.118775	0.0976164	-0.242307	-0.178784	-0.201664	-0.176713	-0.000585427	-0.0647842	-0.207237	-0.251839	-0.221867	-0.175422	-0.0415618	-0.0305325
	O1	-0.614219	-0.618548	-0.737033	-0.459389	-0.690237	-0.357299	-0.548789	-0.678055	-0.694094	-0.540534	-0.692299	-0.55712	-0.95136	-0.947369	-0.966759	-0.953952	-0.944638	-0.943643	-0.925165	-0.924048	0.718077	0.73802	1	0.860251	0.688209	0.72358	0.634189	0.657937	0.339767	0.287021	0.416807	0.435237	0.362646	0.316542	0.169163	0.156702	-0.255997	-0.227971	-0.241193	-0.202284	-0.0580617	-0.0540878	-0.20604	-0.222236	-0.244567	-0.194767	-0.0997663	-0.031167
	O2	-0.623834	-0.635945	-0.731191	-0.466591	-0.690768	-0.319021	-0.551725	-0.671303	-0.681627	-0.554314	-0.674376	-0.549301	-0.944342	-0.946613	-0.961544	-0.972822	-0.940015	-0.93385	-0.917289	-0.921199	0.744578	0.731802	0.860251	1	0.705543	0.726262	0.624037	0.66408	0.247081	0.249442	0.414049	0.446344	0.307807	0.270719	0.102867	0.100915	-0.265505	-0.216802	-0.187082	-0.177713	0.0112348	-0.0403331	-0.20761	-0.241908	-0.230948	-0.196365	-0.0452198	0.00196916
	T3	-0.550307	-0.632563	-0.716672	-0.53041	-0.690878	-0.361884	-0.593214	-0.687099	-0.713677	-0.56183	-0.680266	-0.510547	-0.925959	-0.919755	-0.919065	-0.917583	-0.965461	-0.946829	-0.932058	-0.919886	0.73423	0.695182	0.688209	0.705543	1	0.846282	0.740223	0.719276	0.116163	0.133593	0.152853	0.234835	0.282155	0.180527	0.0760476	0.0670306	-0.328673	-0.310351	-0.282241	-0.261027	-0.0277491	-0.0757341	-0.263462	-0.282003	-0.341772	-0.275382	-0.147273	-0.112347
	T4	-0.532898	-0.630777	-0.704696	-0.546295	-0.681188	-0.339607	-0.577995	-0.59223	-0.662624	-0.569457	-0.64858	-0.544919	-0.934203	-0.924067	-0.935914	-0.930394	-0.96609	-0.968363	-0.943517	-0.936798	0.734075	0.686355	0.72358	0.726262	0.846282	1	0.712818	0.744922	0.152079	0.162769	0.229231	0.251977	0.249892	0.25397	0.153137	0.103158	-0.283268	-0.247572	-0.253152	-0.259854	-0.0425927	-0.0788599	-0.221857	-0.249323	-0.301032	-0.263688	-0.0995133	-0.0861097
	F3	-0.594941	-0.667618	-0.692489	-0.550892	-0.699036	-0.3773	-0.595767	-0.630731	-0.632511	-0.585364	-0.621066	-0.536977	-0.912807	-0.905569	-0.907933	-0.915904	-0.943801	-0.95095	-0.969682	-0.950784	0.583525	0.565826	0.634189	0.624037	0.740223	0.712818	1	0.850907	0.201997	0.177324	0.20731	0.266545	0.280423	0.220888	0.290399	0.25995	-0.3349	-0.325324	-0.283134	-0.262658	-0.0301936	-0.0703297	-0.216399	-0.231663	-0.411639	-0.365545	-0.182608	-0.129456
	F4	-0.591487	-0.654314	-0.677343	-0.516868	-0.689179	-0.362521	-0.559767	-0.632788	-0.650201	-0.534718	-0.627768	-0.523623	-0.917963	-0.913891	-0.908692	-0.922247	-0.948537	-0.957489	-0.953002	-0.966725	0.602327	0.531365	0.657937	0.66408	0.719276	0.744922	0.850907	1	0.179421	0.143676	0.206475	0.248949	0.305746	0.254468	0.254941	0.285836	-0.338846	-0.334182	-0.303669	-0.258195	-0.0165391	-0.0670245	-0.246026	-0.26146	-0.394094	-0.375371	-0.146238	-0.139585
RP theta (4-8 Hz)	C3	-0.553884	-0.547481	-0.629138	-0.513345	-0.625232	-0.383297	-0.557054	-0.602026	-0.618006	-0.550436	-0.616863	-0.616215	-0.967287	-0.959252	-0.95089	-0.946789	-0.952922	-0.953047	-0.929525	-0.939082	0.263204	0.251794	0.339767	0.247081	0.116163	0.152079	0.201997	0.179421	1	0.771895	0.652012	0.541748	0.693996	0.673188	0.521975	0.583794	-0.0599995	-0.0792861	-0.0814404	-0.0601262	0.0509179	-0.00853742	-0.139816	-0.11297	-0.170331	-0.205382	-0.0274677	-0.0319201
	C4	-0.586576	-0.514556	-0.641225	-0.551836	-0.632012	-0.366279	-0.530375	-0.610408	-0.60467	-0.512985	-0.621286	-0.661027	-0.967798	-0.973063	-0.95115	-0.947537	-0.941976	-0.943557	-0.913942	-0.926386	0.279656	0.312488	0.287021	0.249442	0.133593	0.162769	0.177324	0.143676	0.771895	1	0.68254	0.558871	0.650814	0.623753	0.439304	0.479498	0.00185191	0.0224817	-0.0415693	0.00902638	0.0853321	0.0127757	-0.0800545	-0.0621553	-0.0691616	-0.0929461	0.0512434	0.0696429
	O1	-0.638266	-0.556976	-0.643065	-0.464387	-0.623772	-0.415961	-0.592165	-0.689233	-0.633395	-0.531279	-0.641707	-0.682854	-0.962981	-0.964123	-0.977118	-0.970399	-0.942722	-0.948718	-0.917158	-0.925424	0.334744	0.325744	0.416807	0.414049	0.152853	0.229231	0.20731	0.206475	0.652012	0.68254	1	0.83577	0.564511	0.57168	0.540624	0.53223	0.0595026	0.0872577	0.0825179	0.101146	0.086851	0.0301284	-0.106579	-0.107607	-0.0565983	-0.0353722	0.125277	0.0981886
	O2	-0.655537	-0.56976	-0.631886	-0.502571	-0.611531	-0.477038	-0.616685	-0.667875	-0.670288	-0.585178	-0.635118	-0.673868	-0.958704	-0.962129	-0.980301	-0.979107	-0.941599	-0.946839	-0.920353	-0.931468	0.34088	0.351281	0.435237	0.446344	0.234835	0.251977	0.266545	0.248949	0.541748	0.558871	0.83577	1	0.519857	0.47654	0.424926	0.461461	0.051739	0.0879552	0.118888	0.174289	0.16033	0.112703	-0.0995528	-0.0851511	-0.0729984	-0.0083443	0.104102	0.149692
	T3	-0.551037	-0.578024	-0.644512	-0.553345	-0.69152	-0.365657	-0.596567	-0.632075	-0.648698	-0.568673	-0.647444	-0.647264	-0.953118	-0.949702	-0.931203	-0.929195	-0.971972	-0.965815	-0.950325	-0.943278	0.313908	0.309981	0.362646	0.307807	0.282155	0.249892	0.280423	0.305746	0.693996	0.650814	0.564511	0.519857	1	0.847715	0.521699	0.605975	-0.10805	-0.0947636	-0.175605	-0.14754	0.135192	0.0467674	-0.0629934	-0.0395093	-0.208477	-0.190157	-0.047792	-0.0612565
	T4	-0.530038	-0.547523	-0.630989	-0.570931	-0.671225	-0.365768	-0.570138	-0.603706	-0.59529	-0.534792	-0.604992	-0.66702	-0.945234	-0.93868	-0.936452	-0.933215	-0.958531	-0.967645	-0.94263	-0.960455	0.248838	0.243673	0.316542	0.270719	0.180527	0.25397	0.220888	0.254468	0.673188	0.623753	0.57168	0.47654	0.847715	1	0.482016	0.6149	-0.0915281	-0.0923698	-0.116332	-0.0982764	0.0812515	0.0490336	-0.0612569	-0.0519729	-0.199398	-0.178444	0.0159791	0.00394997
	F3	-0.541914	-0.635227	-0.507146	-0.471272	-0.661468	-0.486545	-0.580649	-0.572982	-0.612238	-0.608558	-0.635394	-0.611221	-0.923303	-0.910317	-0.912773	-0.908524	-0.944889	-0.944892	-0.976027	-0.967676	0.0888978	0.118775	0.169163	0.102867	0.0760476	0.153137	0.290399	0.254941	0.521975	0.439304	0.540624	0.424926	0.521699	0.482016	1	0.738571	-0.0694557	-0.0719858	-0.0796999	-0.0598215	0.119581	-0.0202872	0.0894259	-0.000130204	-0.283625	-0.247997	-0.089202	-0.0725154
	F4	-0.496222	-0.582202	-0.539002	-0.512872	-0.687858	-0.451722	-0.596065	-0.602868	-0.615895	-0.544448	-0.608193	-0.604521	-0.925546	-0.91301	-0.907397	-0.906289	-0.949782	-0.949314	-0.959316	-0.975786	0.0783283	0.0976164	0.156702	0.100915	0.0670306	0.103158	0.25995	0.285836	0.583794	0.479498	0.53223	0.461461	0.605975	0.6149	0.738571	1	0.0137974	-0.0410431	-0.0704215	-0.10053	0.144171	0.0716291	0.0349109	0.0277779	-0.179582	-0.199329	-0.0851476	-0.0419631
RP alpha (8-13 Hz)	C3	-0.593282	-0.666105	-0.4	-0.512108	-0.472217	-0.649264	-0.603904	-0.598268	-0.692893	-0.670217	-0.656666	-0.724508	-0.900545	-0.912229	-0.893033	-0.883937	-0.828971	-0.861528	-0.864873	-0.87881	-0.265435	-0.242307	-0.255997	-0.265505	-0.328673	-0.283268	-0.3349	-0.338846	-0.0599995	0.00185191	0.0595026	0.051739	-0.10805	-0.0915281	-0.0694557	0.0137974	1	0.794045	0.503167	0.442879	0.49555	0.564931	0.394131	0.50652	0.536251	0.527303	0.366471	0.421331
	C4	-0.607115	-0.665163	-0.528788	-0.537066	-0.461756	-0.645219	-0.585496	-0.609108	-0.686055	-0.647292	-0.665785	-0.695434	-0.898924	-0.928226	-0.910743	-0.898095	-0.848902	-0.867455	-0.857985	-0.886063	-0.251314	-0.178784	-0.227971	-0.216802	-0.310351	-0.247572	-0.325324	-0.334182	-0.0792861	0.0224817	0.0872577	0.0879552	-0.0947636	-0.0923698	-0.0719858	-0.0410431	0.794045	1	0.492892	0.486371	0.507151	0.511299	0.379796	0.445129	0.460179	0.640121	0.311903	0.413256
	O1	-0.635829	-0.719691	-0.389782	-0.507722	-0.356003	-0.734957	-0.599023	-0.68409	-0.694087	-0.592275	-0.635713	-0.678166	-0.873828	-0.891111	-0.911654	-0.909369	-0.834598	-0.847661	-0.830333	-0.851926	-0.226374	-0.201664	-0.241193	-0.187082	-0.282241	-0.253152	-0.283134	-0.303669	-0.0814404	-0.0415693	0.0825179	0.118888	-0.175605	-0.116332	-0.0796999	-0.0704215	0.503167	0.492892	1	0.858265	0.407577	0.441436	0.182768	0.236182	0.113983	0.217451	0.451056	0.45693
	O2	-0.662639	-0.693318	-0.412564	-0.526789	-0.371962	-0.726605	-0.586369	-0.664781	-0.69473	-0.577837	-0.630025	-0.675407	-0.874523	-0.896707	-0.905513	-0.921512	-0.837249	-0.856743	-0.841258	-0.856995	-0.225909	-0.176713	-0.202284	-0.177713	-0.261027	-0.259854	-0.262658	-0.258195	-0.0601262	0.00902638	0.101146	0.174289	-0.14754	-0.0982764	-0.0598215	-0.10053	0.442879	0.486371	0.858265	1	0.439705	0.425194	0.186545	0.217316	0.0874122	0.191984	0.390619	0.483808
	T3	-0.610841	-0.756274	-0.496591	-0.52631	-0.546963	-0.505969	-0.60747	-0.687339	-0.700187	-0.598462	-0.662158	-0.594258	-0.921674	-0.91988	-0.92502	-0.924436	-0.936855	-0.927386	-0.916259	-0.926337	-0.0619819	-0.000585427	-0.0580617	0.0112348	-0.0277491	-0.0425927	-0.0301936	-0.0165391	0.0509179	0.0853321	0.086851	0.16033	0.135192	0.0812515	0.119581	0.144171	0.49555	0.507151	0.407577	0.439705	1	0.802171	0.504446	0.551506	0.197957	0.279764	0.406655	0.518321
	T4	-0.597506	-0.715465	-0.461995	-0.498272	-0.509177	-0.525215	-0.597498	-0.656052	-0.670616	-0.592544	-0.627959	-0.635162	-0.90969	-0.904125	-0.901993	-0.897275	-0.908145	-0.937969	-0.900358	-0.92668	-0.127137	-0.0647842	-0.0540878	-0.0403331	-0.0757341	-0.0788599	-0.0703297	-0.0670245	-0.00853742	0.0127757	0.0301284	0.112703	0.0467674	0.0490336	-0.0202872	0.0716291	0.564931	0.511299	0.441436	0.425194	0.802171	1	0.388493	0.517247	0.241304	0.300804	0.422024	0.580116
	F3	-0.553201	-0.658445	-0.307718	-0.550993	-0.50323	-0.578409	-0.571099	-0.511243	-0.634334	-0.652503	-0.686135	-0.585799	-0.860621	-0.865001	-0.866638	-0.846924	-0.855522	-0.855443	-0.907037	-0.88513	-0.249768	-0.207237	-0.20604	-0.20761	-0.263462	-0.221857	-0.216399	-0.246026	-0.139816	-0.0800545	-0.106579	-0.0995528	-0.0629934	-0.0612569	0.0894259	0.0349109	0.394131	0.379796	0.182768	0.186545	0.504446	0.388493	1	0.768949	0.188069	0.263427	0.232537	0.376255
	F4	-0.515691	-0.665543	-0.334741	-0.54864	-0.546853	-0.59028	-0.580971	-0.529172	-0.646582	-0.620383	-0.641134	-0.57875	-0.865443	-0.861615	-0.858791	-0.851931	-0.854168	-0.874606	-0.890574	-0.903388	-0.26627	-0.251839	-0.222236	-0.241908	-0.282003	-0.249323	-0.231663	-0.26146	-0.11297	-0.0621553	-0.107607	-0.0851511	-0.0395093	-0.0519729	-0.000130204	0.0277779	0.50652	0.445129	0.236182	0.217316	0.551506	0.517247	0.768949	1	0.305365	0.322478	0.297876	0.419698
RP sigma (10-16 Hz)	C3	-0.629287	-0.563211	-0.489352	-0.595261	-0.524692	-0.598482	-0.545296	-0.583197	-0.677932	-0.644798	-0.622138	-0.662333	-0.864343	-0.866497	-0.867736	-0.854326	-0.817985	-0.824813	-0.820955	-0.830294	-0.250078	-0.221867	-0.244567	-0.230948	-0.341772	-0.301032	-0.411639	-0.394094	-0.170331	-0.0691616	-0.0565983	-0.0729984	-0.208477	-0.199398	-0.283625	-0.179582	0.536251	0.460179	0.113983	0.0874122	0.197957	0.241304	0.188069	0.305365	1	0.748569	0.256611	0.324058
	C4	-0.632303	-0.591117	-0.551785	-0.573009	-0.514213	-0.59166	-0.566039	-0.614927	-0.678179	-0.663582	-0.654333	-0.678393	-0.88132	-0.897585	-0.87764	-0.870371	-0.841693	-0.866748	-0.848029	-0.852142	-0.230141	-0.175422	-0.194767	-0.196365	-0.275382	-0.263688	-0.365545	-0.375371	-0.205382	-0.0929461	-0.0353722	-0.0083443	-0.190157	-0.178444	-0.247997	-0.199329	0.527303	0.640121	0.217451	0.191984	0.279764	0.300804	0.263427	0.322478	0.748569	1	0.259695	0.295554
	O1	-0.666393	-0.655511	-0.387826	-0.582272	-0.534566	-0.573424	-0.547738	-0.631675	-0.654432	-0.592896	-0.632974	-0.624117	-0.90183	-0.904151	-0.915364	-0.909028	-0.88133	-0.879142	-0.885312	-0.886515	-0.0758535	-0.0415618	-0.0997663	-0.0452198	-0.147273	-0.0995133	-0.182608	-0.146238	-0.0274677	0.0512434	0.125277	0.104102	-0.047792	0.0159791	-0.089202	-0.0851476	0.366471	0.311903	0.451056	0.390619	0.406655	0.422024	0.232537	0.297876	0.256611	0.259695	1	0.774898
	O2	-0.641264	-0.668703	-0.423344	-0.56174	-0.53822	-0.586022	-0.520865	-0.585781	-0.649766	-0.576898	-0.605719	-0.647428	-0.913485	-0.908582	-0.917095	-0.923077	-0.892745	-0.895038	-0.902571	-0.908445	-0.0744202	-0.0305325	-0.031167	0.00196916	-0.112347	-0.0861097	-0.129456	-0.139585	-0.0319201	0.0696429	0.0981886	0.149692	-0.0612565	0.00394997	-0.0725154	-0.0419631	0.421331	0.413256	0.45693	0.483808	0.518321	0.580116	0.376255	0.419698	0.324058	0.295554	0.774898	1
	T3	-0.577973	-0.68825	-0.479463	-0.573375	-0.608886	-0.527248	-0.548038	-0.632182	-0.648673	-0.592114	-0.639172	-0.561462	-0.890064	-0.884683	-0.880964	-0.87391	-0.93037	-0.913072	-0.920582	-0.911209	-0.0868653	-0.0387918	-0.0272734	-0.0173655	-0.0494869	-0.0766702	-0.0358989	-0.0586197	-0.0319354	0.0239186	0.00447988	0.0812057	0.100021	0.0439087	-0.00213781	0.0104188	0.308253	0.348599	0.174319	0.169376	0.7068	0.578686	0.502782	0.533504	0.263844	0.354835	0.430607	0.580336
	T4	-0.567648	-0.665959	-0.448093	-0.574794	-0.581071	-0.528804	-0.514312	-0.584502	-0.633504	-0.575177	-0.597558	-0.590022	-0.880969	-0.86336	-0.864491	-0.854566	-0.905413	-0.923016	-0.896064	-0.902617	-0.160441	-0.107981	-0.0365851	-0.0431426	-0.0924924	-0.106612	-0.107261	-0.104968	-0.131654	-0.0378074	-0.0414046	0.0177101	-0.00411573	0.0310191	-0.112544	-0.0510822	0.274538	0.285521	0.0881209	0.0726796	0.51936	0.568909	0.376085	0.46484	0.389195	0.361418	0.467462	0.606022
	F3	-0.5353	-0.614372	-0.360545	-0.555516	-0.535992	-0.556663	-0.504903	-0.498227	-0.61072	-0.639144	-0.665527	-0.52366	-0.84326	-0.852653	-0.85884	-0.850633	-0.851481	-0.857827	-0.897706	-0.881069	-0.247323	-0.182174	-0.18641	-0.205527	-0.226872	-0.182596	-0.178094	-0.210024	-0.160688	-0.082022	-0.131107	-0.151153	-0.0946905	-0.0975233	0.0180252	-0.0332017	0.303943	0.318529	0.0175456	0.0248614	0.404259	0.311314	0.813712	0.702165	0.318808	0.358346	0.230016	0.350311
	F4	-0.490984	-0.60243	-0.353387	-0.585352	-0.516919	-0.572993	-0.509127	-0.504174	-0.598696	-0.61212	-0.63633	-0.511748	-0.853413	-0.837315	-0.844475	-0.829239	-0.838055	-0.872479	-0.885063	-0.887895	-0.284463	-0.26786	-0.228556	-0.263405	-0.277525	-0.244883	-0.278304	-0.257466	-0.159151	-0.0839244	-0.153596	-0.166526	-0.054902	-0.0332613	-0.0910197	-0.0404703	0.335317	0.337221	0.064952	0.030767	0.377942	0.361668	0.603457	0.754429	0.376018	0.366969	0.306002	0.372842
RP beta 1 (13-19 Hz)	C3	-0.653628	-0.488165	-0.562924	-0.471704	-0.504458	-0.669476	-0.642874	-0.638918	-0.666326	-0.55642	-0.62643	-0.688582	-0.864829	-0.857526	-0.859842	-0.849157	-0.822669	-0.826556	-0.827037	-0.846777	-0.286702	-0.28277	-0.274407	-0.298915	-0.359732	-0.338906	-0.369346	-0.314826	-0.112898	-0.0562797	-0.0300289	-0.0810055	-0.264121	-0.165576	-0.231356	-0.126788	0.33606	0.246037	0.16627	0.112811	0.0520701	0.163631	-0.0534571	0.0447068	0.39735	0.245541	0.246821	0.232018
	C4	-0.612084	-0.588778	-0.546399	-0.446816	-0.500431	-0.642378	-0.6221	-0.656197	-0.694484	-0.593598	-0.614083	-0.651395	-0.885554	-0.884368	-0.890066	-0.89533	-0.854371	-0.863232	-0.838039	-0.860197	-0.223488	-0.216808	-0.169399	-0.206606	-0.274707	-0.254755	-0.286685	-0.260652	-0.0800466	-0.0245794	0.03905	0.0290567	-0.180175	-0.106692	-0.155997	-0.0853442	0.439187	0.42514	0.303791	0.31364	0.229139	0.336948	0.0594823	0.154662	0.363135	0.461785	0.337216	0.348021
	O1	-0.63843	-0.572337	-0.49827	-0.576041	-0.556301	-0.569524	-0.617539	-0.682081	-0.673453	-0.553141	-0.647326	-0.615863	-0.895133	-0.877969	-0.895761	-0.879491	-0.881869	-0.883524	-0.889687	-0.888012	-0.0953383	-0.136865	-0.063346	-0.121428	-0.160441	-0.106286	-0.123847	-0.0864738	-0.0332295	0.00164702	0.0888679	0.0148162	-0.0978235	0.00141868	-0.00529463	0.0227295	0.119066	0.0635853	0.203385	0.107286	0.0786736	0.131988	-0.0354386	0.032704	0.000394523	0.00831907	0.519549	0.358546
	O2	-0.65329	-0.648133	-0.518443	-0.498091	-0.528109	-0.607979	-0.551588	-0.657289	-0.661181	-0.529798	-0.613282	-0.618147	-0.895482	-0.892219	-0.913885	-0.917559	-0.896749	-0.895433	-0.914271	-0.906077	-0.0375787	-0.0511652	0.0182647	-0.00354889	-0.118546	-0.0767485	-0.087702	-0.0113144	-0.00581324	0.0299495	0.11892	0.123093	-0.0912846	0.0123631	-0.0275309	0.0396289	0.311933	0.259804	0.330361	0.325209	0.293127	0.371821	0.106156	0.195871	0.170344	0.13579	0.588887	0.604318
	T3	-0.625136	-0.631846	-0.563268	-0.569476	-0.594004	-0.52159	-0.622137	-0.69813	-0.68651	-0.497194	-0.629026	-0.524949	-0.876129	-0.875733	-0.876375	-0.880229	-0.925749	-0.908722	-0.891203	-0.907443	-0.0762978	-0.0444824	0.00189703	-0.0211513	-0.0188938	-0.0537086	-0.030881	0.0393591	-0.053211	0.00928118	0.0312413	0.0403671	0.0324218	0.000595649	-0.0145649	0.0420251	0.0989173	0.0691501	0.0979562	0.0769806	0.340007	0.31013	0.000309656	0.0745927	-0.0047793	0.0169215	0.236476	0.284979
	T4	-0.573125	-0.596597	-0.563104	-0.571281	-0.574078	-0.564533	-0.61085	-0.651874	-0.644576	-0.468591	-0.563924	-0.52547	-0.876227	-0.865928	-0.867219	-0.863448	-0.915619	-0.916701	-0.872191	-0.891169	-0.141711	-0.111939	-0.0396919	-0.0601239	-0.0883571	-0.0927557	-0.0835956	-0.00789541	-0.138533	-0.0888398	-0.0696848	-0.0679022	-0.0550185	-0.0504718	-0.141615	-0.0396916	0.0819668	0.0464445	0.0698205	-0.0109543	0.223771	0.332047	-0.0896323	0.0370759	0.0612349	0.0583575	0.198405	0.285254
	F3	-0.557597	-0.649248	-0.307846	-0.589467	-0.52805	-0.669384	-0.587904	-0.619032	-0.64788	-0.56562	-0.576953	-0.495572	-0.878328	-0.864456	-0.864932	-0.87334	-0.892196	-0.899791	-0.93808	-0.947052	-0.16349	-0.164349	-0.09765	-0.124097	-0.0774465	-0.152618	-0.00490262	0.0266993	-0.0619202	-0.0419038	0.00728015	-0.0251373	-0.0141824	-0.00593621	0.153194	0.213696	0.138039	0.0928884	0.131128	0.0904131	0.297414	0.269687	0.280638	0.324238	-0.0119877	-0.00427239	0.303532	0.314732
	F4	-0.5544	-0.672694	-0.373133	-0.608578	-0.556385	-0.634315	-0.54277	-0.629813	-0.630604	-0.505586	-0.571332	-0.477667	-0.87351	-0.857424	-0.860754	-0.863798	-0.886645	-0.906805	-0.925909	-0.936141	-0.214978	-0.182127	-0.165845	-0.205562	-0.183562	-0.187536	-0.145263	-0.0707844	-0.0335914	-0.0217508	-0.0165282	-0.045869	-0.0345065	0.018449	0.039293	0.141556	0.185743	0.124452	0.154295	0.134108	0.22894	0.290924	0.164304	0.307434	0.0685944	0.0364352	0.343725	0.371785
RP beta 2 (19-30 Hz)	C3	-0.681382	-0.61726	-0.489811	-0.486574	-0.386454	-0.660257	-0.635064	-0.653406	-0.664697	-0.467988	-0.628408	-0.689512	-0.836639	-0.807364	-0.818337	-0.820056	-0.764774	-0.795718	-0.757952	-0.807796	-0.378847	-0.42843	-0.3884	-0.418732	-0.443375	-0.473532	-0.467204	-0.450475	-0.257184	-0.252233	-0.197098	-0.207779	-0.349021	-0.333855	-0.281139	-0.2496	0.0128205	-0.0521498	0.120589	0.0197241	-0.153198	-0.0887252	-0.243654	-0.129595	-0.102686	-0.130727	0.14206	0.0416805
	C4	-0.636805	-0.641899	-0.547144	-0.45233	-0.425366	-0.595998	-0.668684	-0.718569	-0.736853	-0.513449	-0.636466	-0.723782	-0.851936	-0.832513	-0.862317	-0.87851	-0.826888	-0.85852	-0.798685	-0.836704	-0.222018	-0.265886	-0.217862	-0.247209	-0.300492	-0.317944	-0.261387	-0.300357	-0.223606	-0.286099	-0.169174	-0.164402	-0.294208	-0.220622	-0.194186	-0.20046	0.0433106	0.0139095	0.198774	0.132118	-0.023422	0.0412745	-0.224704	-0.163303	-0.141887	-0.0625168	0.128517	0.0991094
	O1	-0.631516	-0.597675	-0.520096	-0.584741	-0.603416	-0.49726	-0.58708	-0.652749	-0.673497	-0.44192	-0.646954	-0.635575	-0.845413	-0.827019	-0.84618	-0.83417	-0.833043	-0.837086	-0.82754	-0.831601	-0.151163	-0.21435	-0.14334	-0.178452	-0.17921	-0.180955	-0.143159	-0.123026	-0.216656	-0.200757	-0.122317	-0.15341	-0.183938	-0.15474	-0.159259	-0.138052	-0.179472	-0.252917	-0.126029	-0.161403	-0.158825	-0.138169	-0.256702	-0.221037	-0.276777	-0.252513	0.149055	0.00681393
	O2	-0.605153	-0.634879	-0.485371	-0.49595	-0.535113	-0.538372	-0.627963	-0.679441	-0.679597	-0.505412	-0.651833	-0.657913	-0.832991	-0.804148	-0.837559	-0.840697	-0.863018	-0.840634	-0.837152	-0.846736	-0.159772	-0.217118	-0.146223	-0.161711	-0.109528	-0.174707	-0.126146	-0.10214	-0.173957	-0.229315	-0.0961322	-0.0590232	-0.19165	-0.148649	-0.154796	-0.135741	-0.0751443	-0.153017	-0.0529916	-0.058016	-0.0415715	-0.0310643	-0.148077	-0.108956	-0.223545	-0.185759	0.091637	0.117412
	T3	-0.581698	-0.628823	-0.599185	-0.617207	-0.532803	-0.550919	-0.663544	-0.716625	-0.727151	-0.485512	-0.699219	-0.67008	-0.823111	-0.818887	-0.798633	-0.800191	-0.878289	-0.848784	-0.8381	-0.836492	-0.193894	-0.204038	-0.1493	-0.213092	-0.171424	-0.199489	-0.178188	-0.167503	-0.159012	-0.135573	-0.0759202	-0.0919074	-0.129446	-0.164452	-0.169884	-0.104424	-0.146683	-0.204613	-0.0857613	-0.163655	-0.11234	-0.139199	-0.26277	-0.217038	-0.302244	-0.31752	-0.0766228	-0.140346
	T4	-0.548924	-0.633527	-0.62905	-0.592012	-0.470857	-0.606971	-0.610323	-0.682115	-0.63242	-0.475181	-0.611583	-0.604122	-0.839808	-0.835099	-0.838253	-0.841712	-0.864736	-0.861672	-0.813453	-0.830702	-0.0990786	-0.157645	-0.0851452	-0.127966	-0.127563	-0.165883	-0.111151	-0.0958999	-0.215249	-0.198258	-0.116781	-0.137648	-0.173226	-0.168752	-0.218229	-0.17082	-0.167477	-0.184282	-0.11532	-0.20382	-0.157664	-0.160584	-0.293371	-0.236498	-0.237909	-0.224125	-0.0690059	-0.141785
	F3	-0.537656	-0.632721	-0.417148	-0.609783	-0.546187	-0.614992	-0.563259	-0.623696	-0.637717	-0.459024	-0.634843	-0.568704	-0.856618	-0.845567	-0.837486	-0.823075	-0.872027	-0.871073	-0.894689	-0.896935	-0.221133	-0.242705	-0.219799	-0.22802	-0.203387	-0.225988	-0.133392	-0.134637	-0.119547	-0.127513	-0.0983356	-0.165878	-0.124282	-0.0606292	-0.0600683	-0.00966087	-0.0954378	-0.121034	-0.013366	-0.0804792	-0.0501465	-0.0239298	-0.0350366	0.00540458	-0.244001	-0.23043	0.0832619	0.0350897
	F4	-0.551252	-0.667439	-0.471279	-0.598001	-0.561627	-0.627243	-0.493699	-0.608595	-0.589305	-0.412054	-0.557497	-0.553203	-0.829675	-0.821506	-0.83038	-0.820919	-0.867026	-0.867911	-0.85369	-0.868817	-0.219917	-0.223071	-0.223501	-0.261803	-0.269883	-0.25432	-0.211272	-0.184917	-0.120883	-0.163106	-0.0854472	-0.154059	-0.11232	-0.0425464	-0.113569	-0.0637723	-0.0988421	-0.114684	0.0557058	0.00165332	-0.0672157	-0.0178097	-0.122894	-0.0256911	-0.22894	-0.235889	0.130247	0.0402835
RP gamma (30-70 Hz)	C3	-0.580352	-0.669942	-0.133466	-0.590785	-0.432457	-0.738774	-0.711242	-0.581568	-0.659066	-0.596112	-0.605156	-0.612164	-0.601424	-0.588357	-0.613892	-0.619221	-0.633842	-0.614508	-0.684802	-0.687812	-0.675478	-0.678542	-0.661869	-0.665174	-0.653204	-0.65223	-0.575293	-0.56876	-0.539137	-0.528249	-0.472744	-0.479045	-0.558845	-0.516394	-0.407586	-0.377569	-0.227735	-0.260218	-0.180961	-0.212707	-0.303755	-0.329195	-0.224191	-0.16483	-0.421581	-0.412257	-0.239992	-0.256777
	C4	-0.519179	-0.67874	-0.1754	-0.489362	-0.385534	-0.738644	-0.645315	-0.623415	-0.619765	-0.575727	-0.548223	-0.600831	-0.654147	-0.642742	-0.685656	-0.677136	-0.690589	-0.715612	-0.738045	-0.742996	-0.57719	-0.610796	-0.568192	-0.588751	-0.59612	-0.570504	-0.457726	-0.491707	-0.522119	-0.579085	-0.483796	-0.466572	-0.524571	-0.487393	-0.378273	-0.40695	-0.187016	-0.239658	-0.155592	-0.16175	-0.193767	-0.170707	-0.207886	-0.185139	-0.424965	-0.360006	-0.21063	-0.207692
	O1	-0.498641	-0.556404	-0.0972275	-0.574645	-0.583174	-0.672091	-0.628723	-0.526317	-0.610045	-0.507879	-0.582571	-0.537586	-0.638417	-0.595234	-0.660475	-0.618357	-0.650582	-0.665015	-0.743529	-0.760287	-0.609849	-0.592883	-0.583757	-0.629752	-0.597521	-0.568305	-0.474093	-0.488675	-0.515329	-0.502632	-0.47945	-0.482812	-0.517336	-0.487698	-0.330466	-0.303897	-0.354186	-0.349979	-0.264123	-0.319498	-0.345812	-0.357733	-0.276709	-0.247696	-0.551286	-0.533567	-0.289342	-0.332191
	O2	-0.399374	-0.559473	-0.12926	-0.490689	-0.515334	-0.694203	-0.629213	-0.528603	-0.554074	-0.494193	-0.523258	-0.568792	-0.659682	-0.61727	-0.671771	-0.640988	-0.704442	-0.704039	-0.766383	-0.765492	-0.583064	-0.602103	-0.542049	-0.576018	-0.561314	-0.547112	-0.466088	-0.480828	-0.476879	-0.477378	-0.439401	-0.405659	-0.448332	-0.444175	-0.270355	-0.256921	-0.30102	-0.283231	-0.236997	-0.26411	-0.263328	-0.278345	-0.171218	-0.14626	-0.513695	-0.453722	-0.266549	-0.280993
	T3	-0.470907	-0.591365	-0.164851	-0.621496	-0.489192	-0.750629	-0.635887	-0.547961	-0.643767	-0.533146	-0.585017	-0.499405	-0.574292	-0.536764	-0.567967	-0.5646	-0.676011	-0.653611	-0.732317	-0.726057	-0.665128	-0.656669	-0.619405	-0.652441	-0.591908	-0.606519	-0.517637	-0.496754	-0.549683	-0.556714	-0.572999	-0.564512	-0.538575	-0.5247	-0.446793	-0.417027	-0.346957	-0.403904	-0.374239	-0.397841	-0.36266	-0.407584	-0.287805	-0.240871	-0.516765	-0.514119	-0.372205	-0.382528
	T4	-0.452998	-0.566734	-0.113918	-0.632464	-0.472763	-0.759788	-0.60379	-0.506696	-0.566186	-0.576894	-0.525633	-0.51692	-0.592459	-0.548465	-0.62302	-0.584668	-0.650353	-0.657634	-0.646643	-0.669901	-0.617138	-0.628347	-0.634488	-0.651628	-0.596876	-0.583227	-0.494385	-0.521853	-0.554215	-0.550462	-0.558606	-0.556084	-0.554514	-0.53686	-0.418673	-0.388593	-0.361242	-0.389506	-0.353202	-0.402688	-0.377525	-0.41082	-0.315793	-0.331945	-0.528853	-0.500599	-0.355814	-0.392162
	F3	-0.481103	-0.687901	-0.0712176	-0.610516	-0.441443	-0.745896	-0.565927	-0.618206	-0.625577	-0.49802	-0.618488	-0.533654	-0.637412	-0.642326	-0.667442	-0.632752	-0.698399	-0.69377	-0.750095	-0.76087	-0.623029	-0.588025	-0.584126	-0.615594	-0.564736	-0.586255	-0.509412	-0.503801	-0.480984	-0.445996	-0.46919	-0.455884	-0.453506	-0.436259	-0.302058	-0.290192	-0.302561	-0.301011	-0.180062	-0.234627	-0.324193	-0.321836	-0.179237	-0.117237	-0.483432	-0.465868	-0.277001	-0.342708
	F4	-0.465011	-0.685011	-0.100402	-0.555412	-0.513946	-0.729909	-0.53932	-0.591466	-0.58267	-0.469912	-0.598178	-0.469174	-0.628644	-0.604106	-0.666504	-0.620759	-0.650758	-0.660626	-0.710325	-0.718336	-0.624008	-0.624751	-0.597559	-0.651554	-0.613303	-0.597188	-0.551054	-0.542443	-0.450002	-0.437033	-0.443931	-0.482741	-0.450757	-0.455585	-0.320465	-0.316589	-0.245901	-0.266897	-0.0965298	-0.139052	-0.296933	-0.294154	-0.150161	-0.109512	-0.45985	-0.4356	-0.233088	-0.303815
[truncated: 28 more columns]

## Sheet: RP mild OSAS 97.5%
														RP delta 1 (0.1-2 Hz)								RP delta 2 (2-4 Hz)								RP theta (4-8 Hz)								RP alpha (8-13 Hz)								RP sigma (10-116 Hz)
		AHI	Arousals Resp	Arousals Esp	Nadir SpO2	WASO	SleepEff	DAS	PPVT3	EVT	NEPSY DesCop	NEPSY PhPro	NEPSY Tow	C3	C4	O1	O2	T3	T4	F3	F4	C3	C4	O1	O2	T3	T4	F3	F4	C3	C4	O1	O2	T3	T4	F3	F4	C3	C4	O1	O2	T3	T4	F3	F4	C3	C4	O1	O2
	AHI	1	0.788066	0.693895	0.242937	0.653746	0.439227	0.623569	0.685435	0.67885	0.580043	0.615534	0.520738	0.626961	0.629851	0.656192	0.664174	0.601814	0.56691	0.608075	0.561266	0.438167	0.391062	0.4196	0.406723	0.480115	0.506172	0.467087	0.470076	0.478361	0.482052	0.403403	0.433928	0.563099	0.595551	0.568893	0.612806	0.407396	0.424465	0.313411	0.303232	0.429817	0.482791	0.494873	0.565612	0.417575	0.431577	0.335105	0.37313
	Arousals Resp	0.788066	1	0.468519	0.40276	0.588169	0.495883	0.409103	0.57516	0.520177	0.43958	0.463212	0.468016	0.55959	0.59441	0.631113	0.640486	0.604462	0.616182	0.619514	0.598417	0.537292	0.529699	0.477782	0.463792	0.466794	0.484571	0.458789	0.461869	0.492332	0.497594	0.434146	0.495117	0.462265	0.473686	0.491815	0.493053	0.423983	0.41088	0.35064	0.354114	0.306387	0.29486	0.383454	0.383724	0.557295	0.501177	0.444245	0.439986
	Arousals Esp	0.693895	0.468519	1	0.493214	0.582762	0.408229	0.635671	0.691369	0.615351	0.479644	0.687582	0.641518	0.647383	0.67095	0.628953	0.637062	0.665938	0.636218	0.544795	0.53506	0.322879	0.293891	0.29526	0.332766	0.397586	0.353308	0.410944	0.445552	0.443919	0.39236	0.375909	0.372165	0.427909	0.458986	0.500028	0.49501	0.648395	0.597417	0.625868	0.646232	0.59304	0.625507	0.681327	0.725238	0.559895	0.575345	0.587116	0.653429
	Nadir SpO2	0.242937	0.40276	0.493214	1	0.52324	0.601311	0.526053	0.606704	0.623245	0.534276	0.579295	0.59098	0.490366	0.483259	0.433908	0.485497	0.525995	0.510019	0.487455	0.499632	0.587834	0.564258	0.626335	0.614888	0.612705	0.593461	0.593761	0.617445	0.617928	0.509707	0.627584	0.585949	0.508212	0.533683	0.608108	0.597397	0.586557	0.578719	0.586429	0.595484	0.578505	0.626923	0.537408	0.497755	0.498103	0.556017	0.50153	0.509123
	WASO	0.653746	0.588169	0.582762	0.52324	1	-0.42583	0.548618	0.49979	0.583579	0.595526	0.585291	0.427975	0.548938	0.578017	0.600807	0.556054	0.641778	0.623443	0.609064	0.608245	0.488829	0.496657	0.461979	0.437304	0.385555	0.392738	0.377587	0.375727	0.494706	0.499946	0.504038	0.534706	0.417755	0.419653	0.431675	0.410372	0.71631	0.718838	0.769941	0.765369	0.591837	0.588264	0.60826	0.62603	0.654971	0.680301	0.622523	0.587947
	SleepEff	0.439227	0.495883	0.408229	0.601311	-0.42583	1	0.528552	0.455926	0.460077	0.652015	0.452423	0.608593	0.469066	0.444626	0.450246	0.449235	0.411687	0.45426	0.517172	0.53045	0.655936	0.635989	0.657043	0.668059	0.686698	0.67099	0.67215	0.669018	0.649855	0.66995	0.604044	0.623095	0.70423	0.678551	0.611095	0.658075	0.44189	0.45231	0.366719	0.39179	0.554957	0.540403	0.482885	0.512563	0.518068	0.467698	0.550456	0.552084
	DAS	0.623569	0.409103	0.635671	0.526053	0.548618	0.528552	1	0.917116	0.911095	0.884712	0.86409	0.757516	0.582406	0.57584	0.62802	0.631787	0.644254	0.577353	0.601343	0.58959	0.521841	0.513056	0.48725	0.46089	0.500751	0.534784	0.542245	0.512095	0.513558	0.547743	0.474185	0.474127	0.538583	0.543557	0.54195	0.524287	0.442778	0.465496	0.424975	0.462907	0.483535	0.490993	0.526658	0.56982	0.512853	0.503646	0.508142	0.552496
	PPVT3	0.685435	0.57516	0.691369	0.606704	0.49979	0.455926	0.917116	1	0.919308	0.757383	0.880751	0.719724	0.66275	0.688083	0.726707	0.701791	0.694083	0.655773	0.635435	0.639636	0.332897	0.331871	0.308282	0.323566	0.337314	0.402766	0.359032	0.332426	0.472999	0.481238	0.424349	0.433163	0.423562	0.466035	0.520004	0.491354	0.475757	0.48181	0.41381	0.476712	0.504526	0.527368	0.622411	0.605716	0.491466	0.467593	0.466096	0.51908
	EVT	0.67885	0.520177	0.615351	0.623245	0.583579	0.460077	0.911095	0.919308	1	0.835861	0.896076	0.78339	0.685853	0.68904	0.717885	0.715895	0.731442	0.668184	0.681234	0.671718	0.400157	0.359173	0.373999	0.363979	0.371598	0.42661	0.405159	0.42022	0.522685	0.489351	0.396804	0.373243	0.469747	0.486964	0.481146	0.467513	0.286959	0.34157	0.326825	0.360061	0.395654	0.427015	0.463012	0.46798	0.401808	0.358538	0.395221	0.41428
	NEPSY DesCop	0.580043	0.43958	0.479644	0.534276	0.595526	0.652015	0.884712	0.757383	0.835861	1	0.827308	0.784758	0.588406	0.585016	0.581801	0.613959	0.585125	0.569519	0.627799	0.568414	0.545355	0.52118	0.551951	0.539638	0.557941	0.580022	0.515375	0.539328	0.522026	0.545085	0.527382	0.510337	0.57166	0.58431	0.503668	0.555307	0.418149	0.408501	0.474797	0.467238	0.486027	0.518505	0.445343	0.499478	0.515124	0.50487	0.571461	0.565785
	NEPSY PhPro	0.615534	0.463212	0.687582	0.579295	0.585291	0.452423	0.86409	0.880751	0.896076	0.827308	1	0.689087	0.646864	0.685997	0.691616	0.684046	0.671672	0.638339	0.663479	0.649608	0.407703	0.390919	0.390595	0.417761	0.410957	0.454574	0.475437	0.467193	0.528221	0.507174	0.44336	0.460683	0.47779	0.483684	0.49709	0.537269	0.423124	0.349076	0.451166	0.486866	0.413921	0.473425	0.378853	0.438531	0.476184	0.373583	0.468149	0.537936
	NEPSY Tow	0.520738	0.468016	0.641518	0.59098	0.427975	0.608593	0.757516	0.719724	0.78339	0.784758	0.689087	1	0.654441	0.671159	0.669551	0.635989	0.603021	0.622621	0.57774	0.566253	0.496496	0.520318	0.542946	0.545316	0.549061	0.560445	0.541795	0.56374	0.378761	0.38956	0.352851	0.367109	0.418994	0.354763	0.523827	0.433831	0.32834	0.377733	0.387317	0.378774	0.447386	0.420482	0.493291	0.477598	0.378401	0.364005	0.497584	0.469605
RP delta 1 (0.1-2 Hz)	C3	0.626961	0.55959	0.647383	0.490366	0.548938	0.469066	0.582406	0.66275	0.685853	0.588406	0.646864	0.654441	1	0.994121	0.982867	0.972528	0.969411	0.974237	0.945774	0.95707	-0.607523	-0.594764	-0.577399	-0.52369	-0.429375	-0.432217	-0.445391	-0.449305	-0.650681	-0.633595	-0.650767	-0.617452	-0.552537	-0.484139	-0.409033	-0.441563	-0.126598	-0.0982247	-0.125723	-0.0919053	-0.223185	-0.191683	0.0175384	-0.0183774	-0.0352778	-0.0290791	-0.1838	-0.163211
	C4	0.629851	0.59441	0.67095	0.483259	0.578017	0.444626	0.57584	0.688083	0.68904	0.585016	0.685997	0.671159	0.994121	1	0.984291	0.979596	0.965818	0.966034	0.937829	0.945035	-0.562806	-0.598769	-0.554547	-0.526173	-0.388359	-0.405427	-0.393897	-0.378329	-0.576641	-0.707074	-0.64229	-0.614629	-0.517953	-0.487533	-0.376568	-0.424214	-0.152458	-0.185889	-0.139601	-0.180665	-0.29282	-0.226068	-0.0571721	-0.0413354	-0.0293161	-0.0992542	-0.167558	-0.226948
	O1	0.656192	0.631113	0.628953	0.433908	0.600807	0.450246	0.62802	0.726707	0.717885	0.581801	0.691616	0.669551	0.982867	0.984291	1	0.994058	0.958704	0.969505	0.940379	0.952019	-0.513428	-0.523454	-0.600246	-0.551824	-0.399266	-0.411017	-0.432226	-0.436216	-0.525302	-0.516497	-0.741273	-0.711204	-0.483844	-0.480024	-0.401179	-0.436153	-0.0911315	-0.0844179	-0.195233	-0.189597	-0.237343	-0.178658	0.0234439	-0.0116768	0.0520459	0.0481874	-0.237941	-0.243224
	O2	0.664174	0.640486	0.637062	0.485497	0.556054	0.449235	0.631787	0.701791	0.715895	0.613959	0.684046	0.635989	0.972528	0.979596	0.994058	1	0.951834	0.964663	0.938504	0.94941	-0.510434	-0.515853	-0.578254	-0.603416	-0.418074	-0.389125	-0.434098	-0.417077	-0.390809	-0.430012	-0.667229	-0.765087	-0.416701	-0.374838	-0.360271	-0.370748	-0.128557	-0.179526	-0.247725	-0.284133	-0.287187	-0.267771	4.81439e+09	-0.00882881	0.056743	-0.0262696	-0.225389	-0.299527
	T3	0.601814	0.604462	0.665938	0.525995	0.641778	0.411687	0.644254	0.694083	0.731442	0.585125	0.671672	0.603021	0.969411	0.965818	0.958704	0.951834	1	0.989813	0.967247	0.965285	-0.54182	-0.527588	-0.58256	-0.543625	-0.549463	-0.486595	-0.53669	-0.56225	-0.430139	-0.449123	-0.476536	-0.497367	-0.663725	-0.53737	-0.406871	-0.460745	-0.00416328	-0.00979246	-0.00256437	-0.00690355	-0.275455	-0.199869	-0.00497336	-0.0327707	0.136244	0.098765	-0.0865181	-0.107353
	T4	0.56691	0.616182	0.636218	0.510019	0.623443	0.45426	0.577353	0.655773	0.668184	0.569519	0.638339	0.622621	0.974237	0.966034	0.969505	0.964663	0.989813	1	0.969123	0.975396	-0.532139	-0.506484	-0.597441	-0.557276	-0.531012	-0.494969	-0.535967	-0.55623	-0.506099	-0.501911	-0.511986	-0.510524	-0.658796	-0.677867	-0.424141	-0.501985	-0.0202162	-0.0160767	-0.0349881	-0.023109	-0.25835	-0.222451	-0.0313392	-0.0206388	0.115642	0.0854755	-0.167668	-0.197417
	F3	0.608075	0.619514	0.544795	0.487455	0.609064	0.517172	0.601343	0.635435	0.681234	0.627799	0.663479	0.57774	0.945774	0.937829	0.940379	0.938504	0.967247	0.969123	1	0.992674	-0.307491	-0.328282	-0.373029	-0.394874	-0.384416	-0.348722	-0.579693	-0.504095	-0.377412	-0.332609	-0.408225	-0.404443	-0.408015	-0.35382	-0.629982	-0.553135	-0.0271957	-0.00179532	-0.0151427	-0.0218247	-0.30721	-0.225427	-0.234618	-0.157984	0.18904	0.111687	-0.0863959	-0.135304
	F4	0.561266	0.598417	0.53506	0.499632	0.608245	0.53045	0.58959	0.639636	0.671718	0.568414	0.649608	0.566253	0.95707	0.945035	0.952019	0.94941	0.965285	0.975396	0.992674	1	-0.313235	-0.314973	-0.362809	-0.382256	-0.349015	-0.339527	-0.508587	-0.514986	-0.379636	-0.386173	-0.426182	-0.454803	-0.475693	-0.4565	-0.600112	-0.640332	-0.140132	-0.0687735	-0.0929608	-0.0590869	-0.332544	-0.288169	-0.159924	-0.181534	0.114769	0.0980605	-0.147299	-0.192716
RP delta 2 (2-4 Hz)	C3	0.438167	0.537292	0.322879	0.587834	0.488829	0.655936	0.521841	0.332897	0.400157	0.545355	0.407703	0.496496	-0.607523	-0.562806	-0.513428	-0.510434	-0.54182	-0.532139	-0.307491	-0.313235	1	0.990696	0.97675	0.975334	0.971223	0.97425	0.943484	0.949523	0.911246	0.905222	0.897428	0.910729	0.913783	0.905379	0.859745	0.852043	0.768153	0.760722	0.767492	0.771204	0.82096	0.808675	0.750352	0.747255	0.763586	0.785451	0.815198	0.830324
	C4	0.391062	0.529699	0.293891	0.564258	0.496657	0.635989	0.513056	0.331871	0.359173	0.52118	0.390919	0.520318	-0.594764	-0.598769	-0.523454	-0.515853	-0.527588	-0.506484	-0.328282	-0.314973	0.990696	1	0.972269	0.970312	0.963937	0.962021	0.937859	0.942471	0.897269	0.905766	0.903604	0.909124	0.900045	0.885827	0.842347	0.830589	0.755969	0.787946	0.791871	0.792898	0.824737	0.815978	0.762836	0.74312	0.774127	0.773828	0.806896	0.825864
	O1	0.4196	0.477782	0.29526	0.626335	0.461979	0.657043	0.48725	0.308282	0.373999	0.551951	0.390595	0.542946	-0.577399	-0.554547	-0.600246	-0.578254	-0.58256	-0.597441	-0.373029	-0.362809	0.97675	0.972269	1	0.993944	0.976651	0.975116	0.953988	0.951757	0.908506	0.89579	0.917245	0.925118	0.916697	0.909311	0.869903	0.869394	0.780147	0.809873	0.784302	0.781345	0.841177	0.847789	0.755077	0.764333	0.798258	0.799281	0.846184	0.845102
	O2	0.406723	0.463792	0.332766	0.614888	0.437304	0.668059	0.46089	0.323566	0.363979	0.539638	0.417761	0.545316	-0.52369	-0.526173	-0.551824	-0.603416	-0.543625	-0.557276	-0.394874	-0.382256	0.975334	0.970312	0.993944	1	0.974868	0.974372	0.955163	0.96073	0.911614	0.900181	0.921061	0.941391	0.902138	0.890455	0.877847	0.875512	0.775866	0.799475	0.800822	0.827829	0.85068	0.841409	0.773677	0.749195	0.776237	0.78913	0.854222	0.864382
	T3	0.480115	0.466794	0.397586	0.612705	0.385555	0.686698	0.500751	0.337314	0.371598	0.557941	0.410957	0.549061	-0.429375	-0.388359	-0.399266	-0.418074	-0.549463	-0.531012	-0.384416	-0.349015	0.971223	0.963937	0.976651	0.974868	1	0.992366	0.969217	0.970026	0.890911	0.86544	0.865474	0.877295	0.925595	0.900223	0.897765	0.87718	0.700411	0.735314	0.706554	0.743455	0.853456	0.812171	0.767075	0.761911	0.719245	0.752491	0.812616	0.831862
	T4	0.506172	0.484571	0.353308	0.593461	0.392738	0.67099	0.534784	0.402766	0.42661	0.580022	0.454574	0.560445	-0.432217	-0.405427	-0.411017	-0.389125	-0.486595	-0.494969	-0.348722	-0.339527	0.97425	0.962021	0.975116	0.974372	0.992366	1	0.973218	0.973272	0.913243	0.887495	0.880455	0.893085	0.923246	0.930968	0.911598	0.891678	0.733056	0.750256	0.751879	0.779647	0.860336	0.857255	0.781153	0.766254	0.746419	0.765561	0.827464	0.84357
	F3	0.467087	0.458789	0.410944	0.593761	0.377587	0.67215	0.542245	0.359032	0.405159	0.515375	0.475437	0.541795	-0.445391	-0.393897	-0.432226	-0.434098	-0.53669	-0.535967	-0.579693	-0.508587	0.943484	0.937859	0.953988	0.955163	0.969217	0.973218	1	0.996656	0.878121	0.846374	0.859656	0.882492	0.898934	0.893037	0.932094	0.905178	0.726505	0.748762	0.719821	0.743365	0.854209	0.829667	0.806206	0.751319	0.715852	0.737033	0.805126	0.824996
	F4	0.470076	0.461869	0.445552	0.617445	0.375727	0.669018	0.512095	0.332426	0.42022	0.539328	0.467193	0.56374	-0.449305	-0.378329	-0.436216	-0.417077	-0.56225	-0.55623	-0.504095	-0.514986	0.949523	0.942471	0.951757	0.96073	0.970026	0.973272	0.996656	1	0.889081	0.86808	0.861876	0.877784	0.915716	0.918095	0.925438	0.929307	0.748472	0.772204	0.755867	0.779616	0.863995	0.854206	0.753512	0.765497	0.709301	0.748699	0.832016	0.836174
RP theta (4-8 Hz)	C3	0.478361	0.492332	0.443919	0.617928	0.494706	0.649855	0.513558	0.472999	0.522685	0.522026	0.528221	0.378761	-0.650681	-0.576641	-0.525302	-0.390809	-0.430139	-0.506099	-0.377412	-0.379636	0.911246	0.897269	0.908506	0.911614	0.890911	0.913243	0.878121	0.889081	1	0.989524	0.972492	0.958808	0.971986	0.970933	0.945041	0.954032	0.830157	0.846461	0.827433	0.832708	0.880079	0.852396	0.827016	0.835524	0.786997	0.812322	0.836765	0.842285
	C4	0.482052	0.497594	0.39236	0.509707	0.499946	0.66995	0.547743	0.481238	0.489351	0.545085	0.507174	0.38956	-0.633595	-0.707074	-0.516497	-0.430012	-0.449123	-0.501911	-0.332609	-0.386173	0.905222	0.905766	0.89579	0.900181	0.86544	0.887495	0.846374	0.86808	0.989524	1	0.97669	0.972708	0.968491	0.961644	0.934295	0.942462	0.847042	0.865572	0.844266	0.847393	0.883294	0.855733	0.8386	0.853849	0.807621	0.8369	0.867336	0.863172
	O1	0.403403	0.434146	0.375909	0.627584	0.504038	0.604044	0.474185	0.424349	0.396804	0.527382	0.44336	0.352851	-0.650767	-0.64229	-0.741273	-0.667229	-0.476536	-0.511986	-0.408225	-0.426182	0.897428	0.903604	0.917245	0.921061	0.865474	0.880455	0.859656	0.861876	0.972492	0.97669	1	0.993981	0.955234	0.960078	0.936219	0.929812	0.859357	0.872642	0.865222	0.855334	0.885671	0.853759	0.825761	0.821257	0.82114	0.847512	0.858869	0.85599
	O2	0.433928	0.495117	0.372165	0.585949	0.534706	0.623095	0.474127	0.433163	0.373243	0.510337	0.460683	0.367109	-0.617452	-0.614629	-0.711204	-0.765087	-0.497367	-0.510524	-0.404443	-0.454803	0.910729	0.909124	0.925118	0.941391	0.877295	0.893085	0.882492	0.877784	0.958808	0.972708	0.993981	1	0.952462	0.950816	0.929769	0.927186	0.871266	0.874694	0.868885	0.871208	0.872197	0.846938	0.824871	0.828218	0.824622	0.839137	0.86144	0.885103
	T3	0.563099	0.462265	0.427909	0.508212	0.417755	0.70423	0.538583	0.423562	0.469747	0.57166	0.47779	0.418994	-0.552537	-0.517953	-0.483844	-0.416701	-0.663725	-0.658796	-0.408015	-0.475693	0.913783	0.900045	0.916697	0.902138	0.925595	0.923246	0.898934	0.915716	0.971986	0.968491	0.955234	0.952462	1	0.98762	0.956722	0.965465	0.797404	0.817431	0.776489	0.778802	0.892454	0.867382	0.834185	0.836463	0.784508	0.792083	0.817825	0.832353
	T4	0.595551	0.473686	0.458986	0.533683	0.419653	0.678551	0.543557	0.466035	0.486964	0.58431	0.483684	0.354763	-0.484139	-0.487533	-0.480024	-0.374838	-0.53737	-0.677867	-0.35382	-0.4565	0.905379	0.885827	0.909311	0.890455	0.900223	0.930968	0.893037	0.918095	0.970933	0.961644	0.960078	0.950816	0.98762	1	0.952775	0.966824	0.822299	0.831481	0.792093	0.807971	0.89242	0.880605	0.844499	0.843077	0.772075	0.800674	0.842087	0.849676
	F3	0.568893	0.491815	0.500028	0.608108	0.431675	0.611095	0.54195	0.520004	0.481146	0.503668	0.49709	0.523827	-0.409033	-0.376568	-0.401179	-0.360271	-0.406871	-0.424141	-0.629982	-0.600112	0.859745	0.842347	0.869903	0.877847	0.897765	0.911598	0.932094	0.925438	0.945041	0.934295	0.936219	0.929769	0.956722	0.952775	1	0.991342	0.798625	0.808406	0.806082	0.825855	0.874453	0.845029	0.879217	0.855717	0.740983	0.759094	0.830339	0.847506
	F4	0.612806	0.493053	0.49501	0.597397	0.410372	0.658075	0.524287	0.491354	0.467513	0.555307	0.537269	0.433831	-0.441563	-0.424214	-0.436153	-0.370748	-0.460745	-0.501985	-0.553135	-0.640332	0.852043	0.830589	0.869394	0.875512	0.87718	0.891678	0.905178	0.929307	0.954032	0.942462	0.929812	0.927186	0.965465	0.966824	0.991342	1	0.830487	0.826384	0.821877	0.82017	0.880946	0.870056	0.843752	0.861097	0.758995	0.774794	0.828396	0.846515
RP alpha (8-13 Hz)	C3	0.407396	0.423983	0.648395	0.586557	0.71631	0.44189	0.442778	0.475757	0.286959	0.418149	0.423124	0.32834	-0.126598	-0.152458	-0.0911315	-0.128557	-0.00416328	-0.0202162	-0.0271957	-0.140132	0.768153	0.755969	0.780147	0.775866	0.700411	0.733056	0.726505	0.748472	0.830157	0.847042	0.859357	0.871266	0.797404	0.822299	0.798625	0.830487	1	0.987581	0.961365	0.954739	0.945516	0.961796	0.943595	0.96082	0.976858	0.966743	0.942789	0.949163
	C4	0.424465	0.41088	0.597417	0.578719	0.718838	0.45231	0.465496	0.48181	0.34157	0.408501	0.349076	0.377733	-0.0982247	-0.185889	-0.0844179	-0.179526	-0.00979246	-0.0160767	-0.00179532	-0.0687735	0.760722	0.787946	0.809873	0.799475	0.735314	0.750256	0.748762	0.772204	0.846461	0.865572	0.872642	0.874694	0.817431	0.831481	0.808406	0.826384	0.987581	1	0.964801	0.959704	0.950657	0.958356	0.940427	0.954778	0.967985	0.981766	0.931599	0.939167
	O1	0.313411	0.35064	0.625868	0.586429	0.769941	0.366719	0.424975	0.41381	0.326825	0.474797	0.451166	0.387317	-0.125723	-0.139601	-0.195233	-0.247725	-0.00256437	-0.0349881	-0.0151427	-0.0929608	0.767492	0.791871	0.784302	0.800822	0.706554	0.751879	0.719821	0.755867	0.827433	0.844266	0.865222	0.868885	0.776489	0.792093	0.806082	0.821877	0.961365	0.964801	1	0.993618	0.938384	0.959317	0.917871	0.922844	0.903497	0.914992	0.954823	0.956691
	O2	0.303232	0.354114	0.646232	0.595484	0.765369	0.39179	0.462907	0.476712	0.360061	0.467238	0.486866	0.378774	-0.0919053	-0.180665	-0.189597	-0.284133	-0.00690355	-0.023109	-0.0218247	-0.0590869	0.771204	0.792898	0.781345	0.827829	0.743455	0.779647	0.743365	0.779616	0.832708	0.847393	0.855334	0.871208	0.778802	0.807971	0.825855	0.82017	0.954739	0.959704	0.993618	1	0.942966	0.95824	0.919902	0.919969	0.894002	0.908766	0.929379	0.94212
	T3	0.429817	0.306387	0.59304	0.578505	0.591837	0.554957	0.483535	0.504526	0.395654	0.486027	0.413921	0.447386	-0.223185	-0.29282	-0.237343	-0.287187	-0.275455	-0.25835	-0.30721	-0.332544	0.82096	0.824737	0.841177	0.85068	0.853456	0.860336	0.854209	0.863995	0.880079	0.883294	0.885671	0.872197	0.892454	0.89242	0.874453	0.880946	0.945516	0.950657	0.938384	0.942966	1	0.98987	0.956926	0.956586	0.917976	0.923898	0.934307	0.955836
	T4	0.482791	0.29486	0.625507	0.626923	0.588264	0.540403	0.490993	0.527368	0.427015	0.518505	0.473425	0.420482	-0.191683	-0.226068	-0.178658	-0.267771	-0.199869	-0.222451	-0.225427	-0.288169	0.808675	0.815978	0.847789	0.841409	0.812171	0.857255	0.829667	0.854206	0.852396	0.855733	0.853759	0.846938	0.867382	0.880605	0.845029	0.870056	0.961796	0.958356	0.959317	0.95824	0.98987	1	0.951245	0.962603	0.940992	0.933293	0.940652	0.962057
	F3	0.494873	0.383454	0.681327	0.537408	0.60826	0.482885	0.526658	0.622411	0.463012	0.445343	0.378853	0.493291	0.0175384	-0.0571721	0.0234439	4.81439e+09	-0.00497336	-0.0313392	-0.234618	-0.159924	0.750352	0.762836	0.755077	0.773677	0.767075	0.781153	0.806206	0.753512	0.827016	0.8386	0.825761	0.824871	0.834185	0.844499	0.879217	0.843752	0.943595	0.940427	0.917871	0.919902	0.956926	0.951245	1	0.993562	0.920799	0.924214	0.930923	0.937869
	F4	0.565612	0.383724	0.725238	0.497755	0.62603	0.512563	0.56982	0.605716	0.46798	0.499478	0.438531	0.477598	-0.0183774	-0.0413354	-0.0116768	-0.00882881	-0.0327707	-0.0206388	-0.157984	-0.181534	0.747255	0.74312	0.764333	0.749195	0.761911	0.766254	0.751319	0.765497	0.835524	0.853849	0.821257	0.828218	0.836463	0.843077	0.855717	0.861097	0.96082	0.954778	0.922844	0.919969	0.956586	0.962603	0.993562	1	0.931067	0.935739	0.931832	0.946178
RP sigma (10-16 Hz)	C3	0.417575	0.557295	0.559895	0.498103	0.654971	0.518068	0.512853	0.491466	0.401808	0.515124	0.476184	0.378401	-0.0352778	-0.0293161	0.0520459	0.056743	0.136244	0.115642	0.18904	0.114769	0.763586	0.774127	0.798258	0.776237	0.719245	0.746419	0.715852	0.709301	0.786997	0.807621	0.82114	0.824622	0.784508	0.772075	0.740983	0.758995	0.976858	0.967985	0.903497	0.894002	0.917976	0.940992	0.920799	0.931067	1	0.984271	0.936555	0.946344
	C4	0.431577	0.501177	0.575345	0.556017	0.680301	0.467698	0.503646	0.467593	0.358538	0.50487	0.373583	0.364005	-0.0290791	-0.0992542	0.0481874	-0.0262696	0.098765	0.0854755	0.111687	0.0980605	0.785451	0.773828	0.799281	0.78913	0.752491	0.765561	0.737033	0.748699	0.812322	0.8369	0.847512	0.839137	0.792083	0.800674	0.759094	0.774794	0.966743	0.981766	0.914992	0.908766	0.923898	0.933293	0.924214	0.935739	0.984271	1	0.928099	0.942706
	O1	0.335105	0.444245	0.587116	0.50153	0.622523	0.550456	0.508142	0.466096	0.395221	0.571461	0.468149	0.497584	-0.1838	-0.167558	-0.237941	-0.225389	-0.0865181	-0.167668	-0.0863959	-0.147299	0.815198	0.806896	0.846184	0.854222	0.812616	0.827464	0.805126	0.832016	0.836765	0.867336	0.858869	0.86144	0.817825	0.842087	0.830339	0.828396	0.942789	0.931599	0.954823	0.929379	0.934307	0.940652	0.930923	0.931832	0.936555	0.928099	1	0.990706
	O2	0.37313	0.439986	0.653429	0.509123	0.587947	0.552084	0.552496	0.51908	0.41428	0.565785	0.537936	0.469605	-0.163211	-0.226948	-0.243224	-0.299527	-0.107353	-0.197417	-0.135304	-0.192716	0.830324	0.825864	0.845102	0.864382	0.831862	0.84357	0.824996	0.836174	0.842285	0.863172	0.85599	0.885103	0.832353	0.849676	0.847506	0.846515	0.949163	0.939167	0.956691	0.94212	0.955836	0.962057	0.937869	0.946178	0.946344	0.942706	0.990706	1
	T3	0.504159	0.363347	0.642276	0.521003	0.562626	0.591901	0.532943	0.511575	0.41439	0.565153	0.447516	0.508842	-0.155696	-0.183293	-0.184195	-0.201589	-0.252785	-0.218376	-0.287439	-0.291245	0.793762	0.786334	0.834424	0.83871	0.850228	0.865115	0.860464	0.860172	0.84349	0.855042	0.837266	0.843739	0.881052	0.864333	0.842325	0.850144	0.922182	0.936776	0.910239	0.905112	0.987261	0.972038	0.939756	0.946465	0.91748	0.940603	0.940769	0.956998
	T4	0.551782	0.422859	0.6549	0.527106	0.565372	0.564767	0.568518	0.540453	0.477853	0.611049	0.541052	0.499364	-0.0920942	-0.100252	-0.0861746	-0.138946	-0.131688	-0.18207	-0.158344	-0.218742	0.801566	0.802573	0.84618	0.826891	0.829109	0.854361	0.84816	0.852158	0.808007	0.823228	0.818425	0.807669	0.860096	0.844552	0.811382	0.842478	0.935508	0.932972	0.910392	0.900854	0.976239	0.986394	0.927628	0.943202	0.941864	0.938645	0.94916	0.97031
	F3	0.541575	0.449449	0.694063	0.531948	0.59434	0.496029	0.562045	0.663061	0.519062	0.498777	0.392677	0.52909	0.0134029	-0.0470384	0.0453872	0.0360372	-0.0043298	-0.0391479	-0.209037	-0.127007	0.755933	0.763971	0.781545	0.792443	0.802852	0.808277	0.797705	0.790696	0.826325	0.83568	0.809034	0.798813	0.820792	0.824511	0.845134	0.824151	0.927526	0.935282	0.893377	0.900909	0.954972	0.944708	0.9926	0.989941	0.935055	0.931733	0.926431	0.94053
	F4	0.602144	0.48354	0.725713	0.487193	0.610517	0.510776	0.595372	0.660226	0.537665	0.57579	0.492286	0.507847	0.0173667	-0.0174887	0.0833577	0.074882	0.0209314	-0.0293163	-0.0932333	-0.135631	0.733496	0.754907	0.799428	0.775459	0.769556	0.794353	0.755884	0.78063	0.826578	0.839458	0.81343	0.798189	0.823422	0.836189	0.824568	0.837907	0.931675	0.94581	0.894396	0.881348	0.93534	0.937491	0.982143	0.991277	0.94234	0.944666	0.936708	0.94376
RP beta 1 (13-19 Hz)	C3	0.449586	0.610666	0.531367	0.61931	0.664788	0.484536	0.461971	0.453723	0.340488	0.591169	0.487264	0.392824	-0.0884193	-0.0507358	-0.0506141	-0.0214731	0.128619	0.0448194	0.140068	0.0125127	0.728031	0.733217	0.775566	0.762786	0.721643	0.713574	0.722253	0.752728	0.806056	0.816332	0.836774	0.814963	0.752281	0.760143	0.764624	0.793364	0.924102	0.908477	0.895724	0.894472	0.873936	0.885768	0.835241	0.854822	0.935148	0.932963	0.919996	0.914579
	C4	0.445898	0.499805	0.582904	0.669372	0.667668	0.461368	0.521716	0.492384	0.382995	0.585451	0.501358	0.386665	-0.116436	-0.145266	-0.111793	-0.104335	0.0585521	-3.0932e+07	0.00058822	-0.0942992	0.755029	0.747359	0.791114	0.783029	0.737313	0.749054	0.754921	0.777634	0.816211	0.808387	0.870683	0.854242	0.784735	0.795558	0.784358	0.802866	0.937205	0.942086	0.9151	0.922681	0.92388	0.930484	0.843541	0.867323	0.945732	0.957481	0.910038	0.92327
	O1	0.40332	0.500713	0.573131	0.534355	0.563816	0.536901	0.483175	0.43483	0.386701	0.588419	0.444177	0.471762	-0.137414	-0.183171	-0.225545	-0.145891	-0.0482922	-0.115418	-0.063963	-0.198726	0.785941	0.774027	0.83655	0.830809	0.788749	0.819417	0.819557	0.832195	0.826353	0.854255	0.866961	0.845599	0.823739	0.844326	0.824071	0.840324	0.881458	0.873465	0.889126	0.869261	0.892025	0.893455	0.868879	0.897129	0.849356	0.871861	0.953005	0.940254
	O2	0.482978	0.488823	0.611095	0.573045	0.596722	0.502604	0.496793	0.474875	0.424994	0.611859	0.535174	0.461247	-0.218242	-0.215579	-0.268602	-0.247989	-0.132384	-0.204892	-0.14316	-0.274696	0.795653	0.803242	0.841293	0.860345	0.809688	0.824253	0.836894	0.842503	0.840081	0.845733	0.875173	0.877812	0.832009	0.855361	0.858888	0.879303	0.903932	0.893583	0.915681	0.908946	0.937593	0.931776	0.895565	0.910752	0.902175	0.898989	0.959223	0.962468
	T3	0.532104	0.438312	0.562169	0.54378	0.496752	0.586542	0.491171	0.405939	0.383649	0.638737	0.46423	0.511302	-0.191255	-0.181744	-0.183098	-0.181802	-0.307626	-0.26931	-0.157649	-0.2709	0.784099	0.806248	0.813193	0.817666	0.833949	0.822954	0.847099	0.867351	0.833364	0.843262	0.835477	0.840354	0.852334	0.860517	0.806997	0.858797	0.886216	0.875888	0.859839	0.869673	0.921828	0.917026	0.827233	0.870369	0.848973	0.866545	0.897387	0.904604
	T4	0.557098	0.523383	0.556552	0.600895	0.530136	0.578129	0.484523	0.440678	0.470409	0.646646	0.513929	0.504191	-0.107188	-0.105244	-0.0698818	-0.114314	-0.112997	-0.173723	-0.0325342	-0.160805	0.801284	0.807625	0.813011	0.820134	0.83479	0.843245	0.838185	0.855043	0.798649	0.797857	0.829945	0.813147	0.830247	0.846686	0.805128	0.842733	0.871828	0.861571	0.859052	0.855886	0.915713	0.912649	0.811862	0.842988	0.856531	0.859662	0.900174	0.906332
	F3	0.566372	0.465459	0.719377	0.525358	0.614125	0.4355	0.525619	0.51404	0.53346	0.609895	0.595304	0.508618	-0.149086	-0.119864	-0.151455	-0.124249	-0.201915	-0.212818	-0.368525	-0.420211	0.756093	0.746124	0.797776	0.798628	0.825192	0.847332	0.869245	0.883658	0.831511	0.827176	0.8106	0.824252	0.834557	0.854433	0.893597	0.898481	0.890146	0.892319	0.880886	0.876944	0.911297	0.915549	0.931902	0.931508	0.84663	0.865127	0.909708	0.917645
	F4	0.568276	0.459971	0.729083	0.47612	0.599021	0.494897	0.589993	0.576985	0.542968	0.662925	0.624749	0.54107	-0.147524	-0.0912858	-0.109859	-0.0677472	-0.140664	-0.19556	-0.175631	-0.34745	0.749438	0.730375	0.780266	0.786715	0.798664	0.837202	0.855952	0.862795	0.842427	0.833121	0.830597	0.822596	0.85016	0.864827	0.880886	0.899535	0.899052	0.902632	0.885959	0.881484	0.912254	0.92226	0.883778	0.920825	0.856446	0.880724	0.919341	0.922376
RP beta 2 (19-30 Hz)	C3	0.450159	0.522715	0.622699	0.625227	0.700237	0.456311	0.455253	0.415698	0.422575	0.638966	0.519862	0.387603	0.128953	0.129403	0.1362	0.14687	0.275364	0.239001	0.245444	0.180714	0.727503	0.693151	0.691733	0.7021	0.686627	0.680193	0.711661	0.75266	0.731226	0.748197	0.758166	0.76726	0.691362	0.697491	0.691777	0.727397	0.869593	0.855936	0.86655	0.862389	0.801965	0.830385	0.796537	0.809896	0.841138	0.84379	0.881107	0.885157
	C4	0.394508	0.475587	0.550563	0.721756	0.679063	0.51292	0.349608	0.300714	0.312625	0.594345	0.457688	0.360064	0.0179064	0.038018	0.00212444	-0.0185184	0.135179	0.105151	0.0900575	0.0617634	0.748143	0.73448	0.757808	0.775159	0.756925	0.737183	0.763634	0.784641	0.776862	0.768687	0.820079	0.842454	0.752717	0.762917	0.779563	0.78906	0.854461	0.863889	0.877446	0.874098	0.836395	0.867261	0.769223	0.77893	0.795598	0.834477	0.848849	0.864808
	O1	0.434408	0.514867	0.605574	0.492148	0.520003	0.584273	0.490249	0.398025	0.4098	0.619493	0.414898	0.461009	0.0321097	0.0836455	-0.0232941	0.0413681	0.0353299	0.00426599	0.0649534	0.00658036	0.763082	0.725487	0.783148	0.774645	0.776475	0.779186	0.814475	0.823761	0.773684	0.788712	0.807159	0.781354	0.775356	0.800549	0.783661	0.809385	0.82001	0.799231	0.799329	0.777523	0.790463	0.792352	0.782672	0.785089	0.777775	0.786136	0.872981	0.857281
	O2	0.543662	0.513155	0.629163	0.593759	0.571048	0.556697	0.433895	0.381493	0.460788	0.612721	0.468059	0.421744	-0.0111065	0.0490149	-0.0830984	-0.0901378	-0.0352977	-0.077333	-0.00851	-0.0520269	0.769154	0.72835	0.802533	0.806586	0.809836	0.792436	0.816899	0.829413	0.766843	0.746162	0.797329	0.805524	0.774143	0.779109	0.787405	0.828052	0.830549	0.811056	0.81469	0.791626	0.827847	0.844201	0.793443	0.80649	0.810479	0.816271	0.869086	0.883896
	T3	0.515901	0.479993	0.522566	0.507171	0.586517	0.559307	0.355174	0.255237	0.258256	0.62724	0.335174	0.435405	-0.0150583	0.000931081	0.00854245	0.00459769	-0.0497274	0.0232449	0.0867855	0.0142935	0.74534	0.751605	0.741612	0.749545	0.804174	0.777736	0.835225	0.836057	0.77753	0.749376	0.762458	0.772901	0.787683	0.785461	0.785678	0.811385	0.808929	0.816128	0.806073	0.797079	0.827161	0.826164	0.750394	0.754348	0.741904	0.788649	0.81068	0.819957
	T4	0.49467	0.500382	0.45513	0.569109	0.603324	0.494505	0.441127	0.348177	0.454007	0.630094	0.408825	0.489925	-0.0343526	-0.00978652	-0.0699881	-0.00609756	-0.0528605	-0.0355124	0.0963124	0.0276259	0.771446	0.773045	0.787424	0.787161	0.805933	0.770571	0.828954	0.828017	0.766679	0.76692	0.799164	0.801102	0.787823	0.799763	0.790991	0.803699	0.789364	0.787357	0.791335	0.776633	0.800239	0.796351	0.724261	0.740479	0.764211	0.773764	0.802442	0.795713
	F3	0.609336	0.411251	0.651153	0.536264	0.634392	0.477116	0.491275	0.447399	0.509088	0.641136	0.508522	0.484703	0.0128642	0.00301439	0.00757282	0.046903	-0.0466189	-0.0345327	-0.102565	-0.122642	0.7758	0.741215	0.768646	0.783621	0.795481	0.788097	0.818395	0.82863	0.81164	0.814132	0.80664	0.784666	0.823008	0.830324	0.847772	0.860961	0.852807	0.862746	0.854712	0.836412	0.841746	0.860588	0.871093	0.877831	0.814803	0.840326	0.884017	0.879733
	F4	0.559701	0.381098	0.598236	0.522362	0.614788	0.461446	0.577929	0.468561	0.552084	0.700207	0.548199	0.551681	-0.0115384	0.0404144	-0.0294929	0.0410305	-0.0282381	-0.0725964	0.00734705	-0.0512574	0.754344	0.71807	0.750958	0.763475	0.75986	0.772449	0.773011	0.80585	0.803736	0.800649	0.798133	0.789469	0.805444	0.829657	0.821134	0.841187	0.846979	0.853623	0.854729	0.853204	0.836422	0.871212	0.810903	0.855208	0.817856	0.855449	0.887557	0.880371
RP gamma (30-70 Hz)	C3	0.533812	0.48428	0.824296	0.4704	0.672249	0.2703	0.341478	0.452967	0.472168	0.51095	0.499366	0.552501	0.469838	0.459824	0.448457	0.473482	0.485065	0.456422	0.376042	0.30145	0.407558	0.406954	0.387027	0.415023	0.497158	0.472953	0.541372	0.561254	0.588098	0.58709	0.620373	0.605289	0.605909	0.574119	0.708057	0.717405	0.739685	0.731173	0.766437	0.751618	0.687914	0.686344	0.803752	0.808835	0.669421	0.662378	0.761222	0.757024
	C4	0.567516	0.417905	0.760001	0.623631	0.715933	0.286599	0.412079	0.515001	0.557823	0.508246	0.560847	0.484172	0.406323	0.432554	0.419203	0.435712	0.422876	0.418092	0.291691	0.279069	0.458375	0.408188	0.502769	0.48863	0.521841	0.524481	0.618169	0.625378	0.606605	0.577519	0.646278	0.643799	0.607381	0.618238	0.72479	0.741097	0.78678	0.766979	0.802478	0.772783	0.770013	0.767944	0.782794	0.793371	0.684132	0.724392	0.751279	0.762689
	O1	0.650598	0.535227	0.785977	0.508944	0.581875	0.468845	0.418463	0.499987	0.483294	0.592874	0.504256	0.575698	0.430456	0.455141	0.406533	0.451667	0.40877	0.418943	0.318933	0.253684	0.495812	0.467015	0.52952	0.536432	0.549801	0.585318	0.642266	0.651864	0.612453	0.602373	0.62476	0.6031	0.624226	0.628957	0.782076	0.792673	0.675874	0.668947	0.702273	0.676504	0.667546	0.673474	0.755729	0.784874	0.600828	0.611485	0.760951	0.720923
	O2	0.690971	0.532654	0.781478	0.567527	0.619916	0.488935	0.406147	0.515273	0.499708	0.575298	0.56614	0.53271	0.397661	0.425491	0.35462	0.354853	0.35646	0.342503	0.247061	0.231314	0.50379	0.474905	0.606204	0.543974	0.591533	0.593504	0.645647	0.660262	0.620185	0.593374	0.637613	0.615037	0.656235	0.655404	0.784057	0.788674	0.698768	0.685866	0.725935	0.701625	0.712234	0.719562	0.795461	0.813472	0.614601	0.654174	0.741308	0.762862
	T3	0.663449	0.549294	0.788431	0.48609	0.656494	0.269002	0.363124	0.435458	0.46447	0.562517	0.451699	0.577308	0.481104	0.49656	0.483655	0.513683	0.413501	0.442185	0.34881	0.30887	0.419576	0.445164	0.482301	0.446567	0.530278	0.541039	0.626025	0.634103	0.54422	0.512553	0.528407	0.492515	0.574834	0.588043	0.717246	0.743473	0.660206	0.660228	0.680109	0.645471	0.677941	0.65578	0.740808	0.766671	0.581186	0.606207	0.701441	0.692665
	T4	0.681487	0.532652	0.79541	0.491424	0.660963	0.287716	0.418677	0.512299	0.541067	0.516532	0.508073	0.557177	0.467899	0.497206	0.465202	0.494488	0.438013	0.435369	0.384241	0.324979	0.449274	0.423373	0.46339	0.45417	0.513265	0.494123	0.581016	0.5919	0.519159	0.498849	0.569715	0.551775	0.5481	0.584745	0.659515	0.685127	0.685488	0.679798	0.729221	0.677982	0.640951	0.646065	0.71955	0.72865	0.613089	0.626025	0.714515	0.693891
	F3	0.668371	0.433629	0.817854	0.462921	0.677041	0.279479	0.423283	0.381801	0.427376	0.579195	0.404596	0.556684	0.416277	0.436592	0.385876	0.433517	0.39349	0.402915	0.247602	0.201459	0.542958	0.522318	0.543408	0.534496	0.593992	0.588864	0.624706	0.664884	0.640192	0.630587	0.619417	0.603333	0.6472	0.652854	0.72617	0.755471	0.75741	0.750326	0.823325	0.800729	0.738366	0.748219	0.823202	0.839619	0.658259	0.676566	0.801651	0.764452
	F4	0.680653	0.427305	0.805065	0.522687	0.665714	0.354442	0.525703	0.463253	0.504114	0.637509	0.479612	0.620917	0.4419	0.436808	0.391975	0.454218	0.43767	0.423431	0.298167	0.263609	0.527105	0.491927	0.523797	0.495669	0.550755	0.564122	0.595964	0.602173	0.627197	0.609386	0.620155	0.578285	0.623829	0.641261	0.697175	0.723563	0.74789	0.737968	0.808713	0.78808	0.706056	0.734383	0.784215	0.813185	0.652529	0.660772	0.79065	0.751312
[truncated: 28 more columns]

[truncated: 8 more sheets: RP mod-sev OSAS 2.5%, RP mod-sev OSAS 97.5%, SpecEn no OSAS 2.5%, SpecEn no OSAS 97.5%, SpecEn mild OSAS 2.5%, SpecEn mild OSAS 97.5%, SpecEn mod-sev OSAS 2.5%, SpecEn mod-sev OSAS 97.5%]
